# Supplementary material for: Linkage and Physical Mapping of Sex Region on LG23 of Nile Tilapia (Oreochromis niloticus)
Source: G3 (Bethesda). 2012 Jan 1;2(1):35–42. doi: 10.1534/g3.111.001545 (PMC3276181; doi:10.1534/g3.111.001545)
Supplement: Supporting Information [file supp_2.1.35_FileS1.xls]

## Sheet: Sheet1
		0		0		4.8		6.4		8		9.5		11.1		11.1		11.1		11.1		11.1		11.1		11.1		11.1		14.3		17.4		17.4		20.6		23.8		23.8		23.8		23.8		23.8		23.8
		1		2		3		4		5		6		7		8		9		10		11		12		13		14		15		16		17		18		19		20		21		22		23		24
	Gender	UNH848		GM557		ARO765		ARO772		ARO780		ARO790		Elav-like 1		ARO104		ARO133		ARO158		GM212		GM338		ARO196		GM597		ARO145		GM047		UNH898		ARO172		ARO177		ARO195		ARO120		ARO121		GM283		ARO114
1	M	193	200	201	223	386	404	414	417	208	270	162	178	500	600	403	409	426	429	281	296	309	317	209	213	224	228	123	129	317	335	223	237	274	276	270	274	345	347	344	358	377	383	312	332	149	167	235	255
2	F	200	200	201	201	386	386	417	417	270	270	178	178	500	500	409	409	429	429	296	296	309	309	209	209	228	228	123	123	335	335	237	237	274	274	274	274	347	347	344	344	377	377	312	312	149	149	235	235
3	M	193	200	201	223	386	404	414	417	208	270	162	178	500	600	403	409	426	429	281	296	309	317	209	213	224	228	123	129	317	335	223	237	274	276	270	274	345	347	344	358	377	383	312	332	149	167	235	255
4	M	193	200	201	223	386	404	414	417	208	270	162	178	500	600	403	409	426	429	281	296	309	317	0	0	224	228	123	129	317	335	223	237	274	276	270	274	345	347	344	358	377	383	312	332	149	167	235	255
5	M	200	200	201	201	386	386	414	417	208	270	162	178	500	600	403	409	426	429	281	296	309	317	209	213	224	228	123	129	317	335	223	237	274	276	270	274	345	347	344	358	377	383	312	332	149	167	235	255
6	M	193	200	201	223	404	404	414	414	208	208	162	162	600	600	403	403	426	426	281	281	317	317	0	0	224	224	129	129	317	317	223	223	276	276	270	270	0	0	358	358	383	383	332	332	167	167	255	255
7	M	193	193	223	223	404	404	414	414	208	208	162	162	600	600	403	403	0	0	0	0	317	317	213	213	224	224	129	129	317	317	223	223	276	276	270	270	345	345	358	358	383	383	332	332	167	167	255	255
8	M	193	193	223	223	404	404	0	0	208	208	162	162	600	600	403	403	426	426	281	281	317	317	213	213	224	224	129	129	317	317	223	223	276	276	270	270	345	345	358	358	383	383	332	332	167	167	255	255
9	M	193	200	201	223	386	404	414	417	208	270	162	178	500	600	403	409	426	429	281	296	309	317	209	213	224	228	123	129	317	335	223	237	274	276	270	274	345	347	344	358	377	383	312	332	149	167	235	255
10	M	193	193	223	223	404	404	414	414	208	208	162	162	600	600	403	403	426	426	281	281	317	317	213	213	224	224	129	129	317	317	223	223	276	276	270	270	345	345	358	358	383	383	332	332	167	167	255	255
11	F	193	200	201	223	386	404	414	417	208	270	162	178	500	500	409	409	429	429	296	296	309	309	209	209	228	228	123	123	335	335	237	237	274	274	274	274	347	347	344	344	377	377	312	312	149	149	235	235
12	M	193	200	201	223	386	404	414	417	208	270	162	178	500	600	403	409	426	429	281	296	309	317	209	213	224	228	123	129	317	335	223	237	274	276	270	274	345	347	344	358	377	383	312	332	149	167	235	255
13	F	200	200	201	201	386	386	417	417	270	270	178	178	500	500	409	409	429	429	296	296	309	309	209	209	228	228	123	123	335	335	237	237	274	274	274	274	347	347	344	344	377	377	312	312	149	149	235	235
14	F	193	193	223	223	386	404	414	417	208	270	162	178	500	600	403	409	426	429	281	296	309	317	209	213	224	228	123	129	335	335	237	237	274	274	274	274	347	347	344	344	377	377	312	312	149	149	235	235
15	F	200	200	201	201	386	386	417	417	270	270	178	178	500	500	409	409	429	429	296	296	309	309	209	209	228	228	123	123	335	335	237	237	274	274	274	274	347	347	344	344	377	377	312	312	149	149	235	235
16	M	193	200	201	223	386	404	414	417	208	270	162	178	500	600	403	409	426	429	281	296	309	317	209	213	224	228	123	129	317	335	223	223	276	276	270	270	345	345	358	358	383	383	332	332	167	167	255	255
17	F	200	200	201	201	386	386	417	417	270	270	178	178	500	500	409	409	429	429	296	296	309	309	209	209	228	228	123	123	335	335	237	237	274	274	274	274	347	347	344	344	377	377	312	312	149	149	235	235
18	M	193	200	201	223	386	404	414	417	208	270	162	178	500	600	403	409	426	429	281	296	309	317	209	213	224	228	123	129	317	335	223	237	274	276	270	274	345	347	344	358	377	383	312	332	149	167	235	255
19	F	200	200	201	201	386	386	417	417	270	270	178	178	500	500	409	409	429	429	296	296	309	309	209	209	228	228	123	123	335	335	237	237	0	0	274	274	347	347	344	344	377	377	312	312	149	149	235	235
20	M	193	193	223	223	404	404	414	414	208	208	162	162	600	600	403	403	426	426	281	281	317	317	213	213	224	224	129	129	317	317	223	223	276	276	270	270	345	345	358	358	383	383	332	332	167	167	255	255
21	F	200	200	201	201	386	386	417	417	270	270	178	178	500	500	409	409	429	429	296	296	309	309	209	209	228	228	123	123	335	335	237	237	274	274	274	274	347	347	344	344	377	377	312	312	149	149	235	235
22	M	193	193	223	223	404	404	414	414	208	208	162	162	600	600	403	403	426	426	281	281	317	317	213	213	224	224	129	129	317	317	223	223	0	0	270	270	345	345	358	358	383	383	332	332	167	167	255	255
23	M	193	200	201	223	386	404	414	417	208	270	162	178	500	600	403	409	426	429	281	296	309	317	209	213	224	228	123	129	317	335	223	237	274	276	270	274	345	347	344	358	377	383	312	332	149	167	235	255
24	M	193	200	201	223	386	404	414	417	208	270	162	178	500	600	403	409	426	429	281	296	309	317	209	213	224	228	123	129	317	335	223	237	274	276	270	274	345	347	344	358	377	383	312	332	149	167	235	255
25	F	193	200	201	223	386	404	414	417	208	270	178	178	500	500	409	409	429	429	296	296	309	309	209	209	228	228	123	123	335	335	237	237	0	0	274	274	347	347	344	344	377	377	312	312	149	149	235	235
26	F	193	200	201	223	386	386	417	417	270	270	178	178	500	500	409	409	429	429	296	296	309	309	209	209	228	228	123	123	335	335	237	237	0	0	274	274	347	347	344	344	377	377	312	312	149	149	235	235
27	M	200	200	201	201	386	386	417	417	208	270	162	178	500	600	403	409	426	429	281	296	309	317	209	213	224	228	123	129	317	335	223	237	274	276	270	274	345	347	344	358	377	383	312	332	149	167	235	255
28	M	193	200	201	223	386	404	414	417	208	270	162	178	500	600	403	409	426	429	281	296	309	317	209	213	224	228	123	129	317	335	223	237	274	276	270	274	345	347	344	358	377	383	312	332	149	167	235	255
29	F	200	200	201	201	386	386	417	417	270	270	178	178	500	500	409	409	429	429	296	296	309	309	209	209	228	228	123	123	317	335	237	237	274	274	274	274	347	347	344	344	377	377	312	312	149	149	235	235
30	F	200	200	201	201	386	386	417	417	270	270	178	178	500	500	409	409	429	429	296	296	309	309	209	209	228	228	123	123	335	335	237	237	274	274	274	274	347	347	344	344	377	377	312	312	149	149	235	235
31	M	193	200	201	223	386	404	414	417	208	270	162	178	500	600	403	409	426	429	281	296	309	317	209	213	224	228	123	129	317	335	223	237	274	276	270	274	345	347	344	358	377	383	312	332	149	167	235	255
32	M	200	200	201	201	386	386	417	417	270	270	178	178	500	500	409	409	429	429	296	296	309	309	209	209	228	228	123	123	335	335	237	237	274	274	274	274	347	347	344	344	377	377	312	312	149	149	235	235
33	F	200	200	201	201	386	386	417	417	270	270	178	178	500	500	409	409	429	429	296	296	309	309	209	209	228	228	123	123	335	335	237	237	274	274	274	274	347	347	344	344	377	377	312	312	149	149	235	235
34	M	193	200	201	223	386	386	414	417	208	270	162	162	600	600	403	403	426	426	281	281	317	317	213	213	224	224	129	129	317	317	223	223	276	276	270	270	345	345	358	358	383	383	332	332	167	167	255	255
35	M	193	200	201	223	386	404	0	0	208	270	162	178	500	600	403	409	426	429	281	296	309	317	209	213	224	228	123	129	317	335	223	237	274	276	270	274	345	347	344	358	377	383	312	332	149	167	235	255
36	M	193	193	223	223	404	404	414	414	208	208	162	162	600	600	403	403	426	426	281	281	317	317	213	213	224	224	129	129	317	317	223	223	276	276	270	270	345	345	358	358	383	383	332	332	167	167	255	255
37	M	193	193	223	223	404	404	414	414	0	0	162	162	600	600	0	0	426	426	281	281	317	317	213	213	0	0	129	129	317	317	223	223	276	276	270	270	345	345	358	358	383	383	332	332	167	167	255	255
38	M	193	200	201	223	386	404	414	417	208	270	162	178	500	600	403	409	426	429	281	296	309	317	209	213	224	228	123	129	317	335	223	237	274	276	270	274	345	347	344	358	377	383	312	332	149	167	235	255
39	F	193	200	201	223	386	404	414	417	208	270	162	178	500	600	403	409	426	429	281	296	309	317	209	213	224	228	123	129	317	335	223	237	274	276	270	274	345	347	344	358	377	383	312	332	149	167	235	255
40	M	193	200	201	223	386	404	414	417	208	270	162	178	500	600	403	409	426	429	281	296	309	317	209	213	224	228	123	129	317	335	223	237	274	276	270	274	345	347	344	358	377	383	312	332	149	167	235	255
41	M	193	200	201	223	0	0	414	417	208	270	162	178	500	600	403	409	0	0	0	0	309	317	209	213	224	228	123	129	317	335	223	237	274	276	270	274	345	347	344	358	377	383	312	332	149	167	235	255
42	M	193	193	223	223	404	404	414	414	208	270	162	178	500	600	403	409	426	429	281	296	309	317	209	213	224	228	123	129	317	335	223	237	274	276	270	274	345	347	344	358	377	383	312	332	149	167	235	255
43	M	193	200	201	223	386	404	414	417	208	270	162	178	500	600	403	409	426	429	281	296	309	317	209	213	224	228	123	129	317	335	223	237	276	276	270	274	345	347	344	358	377	383	312	332	149	167	235	255
44	M	200	200	201	201	386	386	417	417	208	270	162	178	500	600	403	409	426	429	281	296	309	317	209	213	224	228	123	129	317	335	223	237	274	276	270	274	345	347	344	358	377	383	312	332	149	167	235	255
45	M	193	200	201	223	386	404	414	417	208	270	162	178	500	600	403	409	426	429	281	296	309	317	209	213	224	228	123	129	317	335	223	237	274	276	270	274	345	347	344	358	377	383	312	332	149	167	235	255
46	M	193	193	223	223	404	404	414	414	208	208	162	162	600	600	403	403	426	426	281	281	317	317	213	213	224	224	129	129	317	317	223	223	276	276	270	270	345	345	358	358	383	383	332	332	167	167	255	255
47	M	193	200	201	223	386	404	414	417	208	270	162	178	500	600	403	409	426	429	281	296	309	317	209	213	224	228	123	129	317	335	223	237	276	276	270	274	345	347	344	358	377	383	312	332	149	167	235	255
48	M	193	200	201	223	386	404	414	417	208	270	162	178	500	600	403	409	426	429	281	296	309	317	209	213	224	228	123	129	317	335	223	237	274	276	270	274	0	0	344	358	377	383	312	332	149	167	235	255
49	M	193	200	201	223	386	404	414	417	208	270	162	178	500	600	403	409	426	429	281	296	309	317	209	213	224	228	123	129	317	335	223	237	274	276	270	274	345	345	344	358	377	383	312	332	149	167	235	255
50	M	193	200	201	223	386	404	414	417	208	270	162	178	500	600	403	409	426	429	281	296	309	317	209	213	224	228	123	129	317	335	223	237	274	276	270	274	345	347	344	358	377	383	312	332	149	167	235	255
51	M	193	200	201	223	386	404	414	417	208	270	162	178	500	600	403	409	426	429	281	296	309	317	209	213	224	228	123	129	317	335	223	237	274	276	270	274	345	347	344	358	377	383	312	332	149	167	235	255
52	F	200	200	201	201	386	386	417	417	270	270	178	178	500	500	409	409	429	429	296	296	309	309	209	209	228	228	123	123	335	335	237	237	274	274	274	274	347	347	344	344	377	377	312	312	149	149	235	235
53	M	193	200	201	223	386	404	414	417	208	270	162	178	500	600	403	409	426	429	281	296	309	317	209	213	224	228	123	129	317	335	223	237	274	276	270	274	345	347	344	358	377	383	312	332	149	167	235	255
54	F	200	200	201	201	386	386	417	417	270	270	178	178	500	500	409	409	429	429	296	296	309	309	209	209	228	228	123	123	335	335	237	237	274	274	274	274	347	347	344	344	377	377	312	312	149	149	235	235
55	M	193	193	223	223	404	404	414	414	208	208	162	162	600	600	403	403	426	426	281	281	317	317	213	213	224	224	129	129	317	317	223	223	276	276	270	270	345	345	358	358	383	383	332	332	167	167	255	255
56	F	200	200	201	201	386	386	0	0	270	270	178	178	500	500	409	409	429	429	296	296	309	309	209	209	228	228	123	123	335	335	237	237	274	274	274	274	347	347	344	344	377	377	312	312	149	149	235	235
57	M	193	200	201	223	386	404	414	417	208	270	162	178	500	600	403	409	426	429	281	296	309	317	209	213	224	228	123	129	317	335	223	237	274	276	270	274	345	347	344	358	377	383	312	332	149	167	235	255
58	M	193	193	223	223	404	404	414	414	208	208	162	162	600	600	403	403	426	426	281	281	317	317	213	213	224	224	129	129	317	317	223	223	276	276	270	270	345	345	358	358	383	383	332	332	167	167	255	255
59	F	193	193	223	223	404	404	414	414	208	208	162	162	500	600	403	409	426	429	281	296	309	317	209	213	224	228	123	129	317	335	223	237	274	276	270	274	345	347	344	358	377	383	312	332	149	167	235	255
60	F	200	200	201	201	386	386	417	417	270	270	178	178	500	500	409	409	429	429	296	296	309	309	209	209	228	228	123	123	335	335	237	237	0	0	274	274	347	347	344	344	377	377	312	312	149	149	235	235
61	M	193	200	201	223	386	404	414	417	208	270	162	178	500	600	403	409	426	429	281	296	309	317	209	213	224	228	123	129	317	335	223	237	274	276	270	274	345	347	344	358	377	383	312	332	149	167	235	255
62	M	200	200	201	201	386	404	414	417	208	270	162	178	500	600	403	409	426	429	281	296	309	317	209	213	224	228	123	129	317	335	223	237	274	276	270	274	345	347	344	358	377	383	312	332	149	167	235	255
63	M	193	193	223	223	404	404	414	414	208	208	162	162	600	600	403	403	426	426	281	281	317	317	213	213	224	224	129	129	317	317	223	223	276	276	270	270	345	345	358	358	383	383	332	332	167	167	255	255
64	M	193	200	201	223	386	404	414	417	208	270	162	178	500	600	403	409	426	429	281	296	309	317	209	213	224	228	123	129	317	335	223	237	274	276	270	274	345	347	344	358	377	383	312	332	149	167	235	255
65	M	193	200	201	223	386	404	414	417	208	270	162	178	500	600	403	409	426	429	281	296	0	0	209	213	224	228	123	129	317	335	223	237	274	276	270	274	345	347	344	358	377	383	312	332	149	167	235	255
66	M	200	200	201	201	386	404	414	417	208	270	162	178	500	600	403	409	426	429	281	296	309	317	209	213	224	228	123	129	317	317	223	223	276	276	270	270	345	345	358	358	383	383	332	332	167	167	255	255
67	F	200	200	201	201	386	386	417	417	270	270	178	178	500	500	409	409	429	429	296	296	309	309	209	209	228	228	123	123	335	335	237	237	274	274	274	274	347	347	344	344	377	377	312	312	149	149	235	235
68	F	200	200	201	201	0	0	0	0	0	0	162	178	500	500	0	0	0	0	0	0	309	309	209	209	0	0	123	123	0	0	237	237	274	274	0	0	0	0	344	344	0	0	0	0	149	149	235	235
69	F	200	200	201	201	386	386	417	417	270	270	178	178	500	500	409	409	429	429	296	296	309	309	209	209	228	228	123	123	335	335	237	237	274	274	274	274	347	347	344	344	377	377	312	312	149	149	235	235
70	F	200	200	201	201	386	386	417	417	270	270	178	178	500	500	409	409	429	429	296	296	309	309	209	209	228	228	123	123	335	335	237	237	274	274	274	274	347	347	344	344	377	377	312	312	149	149	235	235
71	M	193	200	201	223	386	404	414	417	208	270	162	178	500	600	403	409	426	429	281	296	309	317	209	213	224	228	123	129	317	335	223	237	274	276	270	274	345	347	344	358	377	383	312	332	149	167	235	255
72	M	193	200	201	223	386	404	414	417	208	270	162	178	500	600	403	409	0	0	0	0	309	317	209	213	224	228	123	129	317	335	223	237	274	276	270	274	345	347	344	358	377	383	312	332	149	167	235	255
73	M	193	200	223	223	404	404	414	414	208	208	162	162	600	600	403	403	426	426	281	281	0	0	213	213	224	224	129	129	317	317	223	223	276	276	270	270	345	345	358	358	383	383	332	332	167	167	255	255
74	M	193	200	201	223	386	404	414	417	208	270	162	178	500	600	403	409	426	429	281	296	309	317	209	213	224	228	123	129	317	335	223	237	274	276	270	274	345	347	344	358	377	383	312	332	149	167	235	255
75	M	200	200	201	201	404	404	414	414	208	208	162	162	600	600	403	403	426	426	281	281	317	317	213	213	224	224	129	129	317	317	223	223	276	276	270	270	345	345	358	358	383	383	332	332	167	167	255	255
76	M	193	200	201	223	386	404	414	417	208	270	162	178	500	600	403	409	426	429	281	296	309	317	209	213	224	228	123	129	317	335	223	237	274	276	270	274	345	347	344	358	377	383	312	332	149	167	235	255
77	M	193	200	201	223	386	404	414	417	208	270	162	178	500	600	403	409	426	429	281	296	309	317	209	213	224	228	123	129	317	335	223	237	274	276	270	274	345	347	344	358	377	383	312	332	149	167	235	255
78	F	200	200	201	201	386	386	417	417	270	270	178	178	500	500	409	409	429	429	296	296	309	309	209	209	228	228	123	123	335	335	237	237	274	274	274	274	347	347	344	344	377	377	312	312	149	149	235	235
79	F	200	200	201	201	386	386	417	417	270	270	178	178	500	500	409	409	429	429	296	296	309	309	209	209	228	228	123	123	335	335	237	237	274	274	274	274	347	347	344	344	377	377	312	312	149	149	235	235
80	M	200	200	201	201	386	386	417	417	270	270	178	178	500	600	403	409	426	429	281	296	309	317	209	213	224	228	123	129	317	335	223	237	274	276	270	274	345	347	344	358	377	383	312	332	149	167	235	255
81	M	193	193	223	223	0	0	414	414	208	208	162	162	600	600	403	403	0	0	0	0	317	317	213	213	224	224	129	129	317	317	223	223	276	276	270	270	345	345	358	358	383	383	332	332	167	167	255	255
82	M	200	200	201	201	386	404	414	417	208	270	162	178	500	600	403	409	426	429	281	296	309	317	209	213	224	228	123	129	317	335	223	237	274	276	270	274	345	347	344	358	377	383	312	332	149	167	235	255
83	M	200	200	201	201	386	386	417	417	270	270	162	178	500	600	403	409	426	429	281	296	309	317	209	213	224	228	123	129	317	335	223	237	274	276	270	274	345	347	344	358	377	383	312	332	149	167	235	255
84	F	193	193	223	223	386	386	417	417	270	270	178	178	500	500	409	409	429	429	296	296	309	309	209	209	228	228	123	123	335	335	237	237	274	274	274	274	347	347	344	344	377	377	312	312	149	149	235	235
85	F	193	200	201	223	386	386	417	417	270	270	178	178	0	0	409	409	429	429	296	296	309	309	209	209	228	228	123	123	335	335	237	237	274	274	274	274	347	347	344	344	377	377	312	312	149	149	235	235
86	F	200	200	201	201	386	386	417	417	270	270	178	178	500	500	409	409	429	429	296	296	309	309	209	209	228	228	123	123	335	335	237	237	274	274	274	274	347	347	344	344	377	377	312	312	149	149	235	235
87	F	200	200	201	201	386	386	417	417	270	270	178	178	500	500	409	409	429	429	296	296	309	309	209	209	228	228	123	123	335	335	237	237	274	274	274	274	347	347	344	344	377	377	312	312	149	149	235	235
88	M	193	193	223	223	386	404	414	417	208	270	162	178	500	600	403	409	426	429	281	296	309	317	209	213	224	228	123	129	317	335	223	237	274	276	270	274	345	347	344	358	377	383	312	332	149	167	235	255
89	M	193	200	201	223	386	404	414	417	208	270	162	178	500	600	403	409	426	429	281	296	309	317	209	213	224	228	123	129	317	335	223	237	274	276	270	274	345	347	344	358	377	383	312	332	149	167	235	255
90	M	193	200	201	223	386	404	414	417	208	270	162	178	500	600	403	409	426	429	281	296	309	317	209	213	224	228	123	129	317	335	223	237	274	276	270	274	345	347	344	358	377	383	312	332	149	167	235	255
6231A	Dam	193	200	201	223	386	404	414	417	208	270	162	178	500	600	403	409	426	429	281	296	309	317	209	209	224	228	123	129	317	335	223	237	274	276	270	274	345	347	344	358	377	383	312	332	149	167	235	255
77B2B	Sire	193	200	201	223	386	404	414	417	208	270	162	178	500	600	403	409	426	429	281	296	309	317	209	209	224	228	123	129	317	335	223	237	274	276	270	274	345	347	344	358	377	383	312	332	149	167	235	255
[truncated: 18 more columns]

## Sheet: Sheet2
	LG23	scaffold	score	value	in bp	sex rev	Stickleback: BLAST	value
GM557	0	7	315	3e-84	1257820
UNH848	1	7	513	e-144	532347
GM560	3	7	404	e-111	4129857
DMRT5	4	7	4958	0	4537271		groupVIII:13,949,954	4.7e-237
GM548	7	no ref seq
UNH197	9	7	739	0	6727259
GM047	15	101	327	7e-88	1502362	17
GM338	16	101	230	3e-58	681910	16
ELAV	18	7	630	e-178	9471203	16	groupVIII: 17,255,780	1.3e-141
GM597	18	101	103	7e-21	990577	16
GM212	19	101	264	1e-68	602186	16
AMH	20	101	4387	0	1688684	18	groupVIII:15,987,184	3e-68
UNH898	21	101	969	0	1537189	18
GM283	22	101	295	2e-78	2207581	17
SOX14	23	29	1907	0	3704046		groupVIII:3,003,036	6.3e-229
UNH216	24	29	545	e-153	3284610	26
GM631	27	29	293	9e-78	2108966	33
UNH879	27	29	799	0	2033681	33
pomc	31	272	1407	0	182029		groupX:14,658,779	5e-78
GM460	33	129	281	4e-74	197137
GM576	34	129	470	e-130	831134
GM378	39	129	569	e-160	2194635
GM659	40	48	137	9e-31	3971251
GM100	43	159	363	2e-98	700418
GM384	47	311	519	e-145	45962
UNH907	48	11	852	0	2049665
GM163	50	160	333	1e-89	730959
UNH2190		159	182	2e-44	664600	36
