# Supplementary material for: Linkage and Physical Mapping of Sex Region on LG23 of Nile Tilapia (Oreochromis niloticus)
Source: G3 (Bethesda). 2012 Jan 1;2(1):35–42. doi: 10.1534/g3.111.001545 (PMC3276181; doi:10.1534/g3.111.001545)
Supplement: Supporting Information [file supp_2.1.35_FileS2.xls]

## Sheet: SXL_SOX14_GAPDH2
No.	SEX	DPF	reapet	GAPDH	SOX14	SXL	GAPDH Exclude	GAPDH MEAN	sox14 Exclude	SOX14 MEAN	SXL Exclude	SXL MEAN
1	XX	2	A	20.8526	24.4275	18.0899	20.85		24.4275		18.0899
2	XX	2	B	21.1733	24.5641	18.4841	21.17		24.5641		18.4841
47	XX	2	7	20.5976	24.4703	18.452	20.6	20.8733	24.4703	24.4873	18.452	18.342
4	XX	3	A	20.0115	24.6024	19.0304	20.01		24.6024		19.0304
5	XX	3	B	20.0015	26.3909	22.2388	20		26.3909
6	XX	3	C	20.0211	25.8392	19.948	20.02		25.8392		19.948
49	XX	3	9	19.9748	24.0484	17.9882	19.97	20	24.0484	25.2203	17.9882	18.9889
7	XX	4	A	22.4001	27.8993	17.9749	22.4		27.8993		17.9749
8	XX	4	B	23.3835	25.7535	17.7867			25.7535		17.7867
9	XX	4	C	21.5259	27.859	18.4055	21.53		27.859		18.4055
51	XX	4	14	21.1511	28.899	19.0331	21.15	21.6933	28.899	27.6027	19.0331	18.3
10	XX	5	A	23.6473	28.179	18.3448					18.3448
11	XX	5	B	22.5557	27.294	18.7227	22.56		27.294		18.7227
12	XX	5	C	21.7636	26.4811	18.9485	21.76		26.4811		18.9485
53	XX	5	19	21.7214	26.3272	18.2877	21.72	22.0133	26.3272	26.7008	18.2877	18.5759
13	XX	6	A	23.467	25.4262	18.8554			25.4262		18.8554
14	XX	6	B	20.1282	26.7646	21.1962	20.13
15	XX	6	C	19.8289	24.124	18.5425	19.83		24.124		18.5425
55	XX	6	23	19.6732	23.7689	18.4023	19.67	19.8767	23.7689	24.4397	18.4023	18.6001
16	XX	7	A	21.8246	24.3365	18.4601	21.82		24.3365		18.4601
17	XX	7	B	22.8858	24.6416	18.6623	22.89		24.6416		18.6623
18	XX	7	C	22.4522	25.167	19.7257	22.45		25.167		19.7257
57	XX	7	27	20.389	24.4533	19.1374		22.3867	24.4533	24.6496	19.1374	18.9964
19	XX	8	A	22.3902	26.6452	21.2022	22.39
20	XX	8	B	23.089	24.9713	19.7435	23.09		24.9713		19.7435
59	XX	8	31	23.5374	24.2617	19.2682	23.54		24.2617		19.2682
21	XX	8	C	21.5205	24.1489	19.4655	21.52	22.635	24.1489	24.4607	19.4655	19.4924
22	XX	9	A	20.0625	26.7408	21.5568	20.06		26.7408
23	XX	9	B	19.7525	24.5264	19.4068	19.75		24.5264		19.4068
61	XX	9	35	20.1603	25.2394	19.5714	20.16	19.99	25.2394	25.5022	19.5714	19.4891
48	XY	2	11	20.8627	24.7968	21.0839	20.86		24.7968		21.0839
24	XY	2	A	23.6687	26.3684	21.6823					21.6823
25	XY	2	B	22.0532	23.9696	23.7403	22.05		23.9696		23.7403
26	XY	2	C	20.6286	23.8492	23.7961	20.63	21.18	23.8492	24.2052	23.7961	22.5756
50	XY	3	12	19.6901	23.6102	23.2004	19.69		23.6102		23.2004
27	XY	3	A	21.2921	24.0041	23.5087			24.0041		23.5087
28	XY	3	B	20.1007	26.0321	25.7754	20.1		26.0321		25.7754
29	XY	3	C	19.8032	25.7632	26.5433	19.8	19.8633	25.7632	24.8524	26.5433	24.757
52	XY	4	17	21.1784	25.3152	25.552			25.3152		25.552
30	XY	4	A	22.451	26.0766	25.4208	22.45		26.0766		25.4208
31	XY	4	B	22.9916	27.0556	26.8418	22.99		27.0556		26.8418
32	XY	4	C	22.4175	26.5166	26.5253	22.42	22.62	26.5166	26.241	26.5253	26.085
54	XY	5	21	23.195	24.5399	23.943	23.19		24.5399		23.943
33	XY	5	A	22.2128	25.4289	24.5206	22.21		25.4289		24.5206
34	XY	5	B	22.7595	30.1542	30.3867	22.76		30.1542		30.3867
35	XY	5	C	22.7485	28.2486	28.8601	22.75	22.7275	28.2486	27.0929	28.8601	26.9276
56	XY	6	25	20.2961	26.6826	26.345			26.6826		26.345
36	XY	6	A	22.0831	26.3477	26.8356	22.08		26.3477		26.8356
37	XY	6	B	22.1383	26.8471	27.5511	22.14		26.8471		27.5511
38	XY	6	C	21.5111	27.88	28.7783	21.51	21.91	27.88	26.9393	28.7783	27.3775
58	XY	7	29	21.0228	25.4572	25.3792	21.02		25.4572		25.3792
39	XY	7	A	25.7143	25.1976	25.0522	25.71		25.1976		25.0522
40	XY	7	B	23.5045	24.8909	25.5474	23.5		24.8909		25.5474
41	XY	7	C	22.3871	26.2329	27.1194	22.39	23.155	26.2329	25.4446	27.1194	25.7745
60	XY	8	33	20.9322	27.9106	29.8465	20.93
42	XY	8	A	20.8834	23.7148	23.1441	20.88		23.7148		23.1441
43	XY	8	B	22.1832	23.6147	23.1206	22.18		23.6147		23.1206
44	XY	8	C	24.6409	24.423	23.8606		21.33	24.423	23.9175	23.8606	23.3751
62	XY	9	37	21.8792	25.9667	25.5312	21.88		25.9667		25.5312
45	XY	9	A	24.5124	29.2157	28.5924
46	XY	9	B	20.8116	24.7727	25.0201	20.81	21.345	24.7727	25.3697	25.0201	25.2756

## Sheet: GAPDH
Sex	DPF	reapet	Sample Name	Well	Sample Name	Detector	CT GAPDH	Std. Dev. CT
F	2	A	F 2 1	A1	F 2 1		19.57	0.099
F	2	B	F 2 1	A2	F 2 1	GAPDH	19.59	0.099
F	2	C	F 2 1	A3	F 2 1	GAPDH	19.41	0.099
F	2	A	F 2 2	A4	F 2 2	GAPDH	19.79	0.182
F	2	B	F 2 2	A5	F 2 2	GAPDH	20.15	0.182
F	2	C	F 2 2	A6	F 2 2	GAPDH	19.97	0.182
F	2	A	F 2 47	A7	F 2 47	GAPDH	19.72	0.306
F	2	B	F 2 47	A8	F 2 47	GAPDH	20.24	0.306
F	2	C	F 2 47	A9	F 2 47	GAPDH	19.69	0.306
M	2	A	M 2 48	A10	1 2 48	GAPDH	19.46	0.099
M	2	B	M 2 48	A11	1 2 48	GAPDH	19.55	0.099
M	2	C	M 2 48	A12	1 2 48	GAPDH	19.66	0.099
M	2	A	M 2 24	B1	1 2 24	GAPDH	21.6	0.229
M	2	B	M 2 24	B2	1 2 24	GAPDH	22.05	0.229
M	2	C	M 2 24	B3	1 2 24	GAPDH	21.75	0.229
M	2	A	M 2 25	B4	1 2 25	GAPDH	20.12	0.079
M	2	B	M 2 25	B5	1 2 25	GAPDH	20.24	0.079
M	2	C	M 2 25	B6	1 2 25	GAPDH	20.08	0.079
M	2	A	M 2 26	B7	1 2 26	GAPDH	18.84	0.135
M	2	B	M 2 26	B8	1 2 26	GAPDH	19.07	0.135
M	2	C	M 2 26	B9	1 2 26	GAPDH	19.09	0.135
F	3	A	F 3 4	B10	F 3 4	GAPDH	18.44	0.671
F	3	B	F 3 4	B11	F 3 4	GAPDH	17.59	0.671
F	3	C	F 3 4	B12	F 3 4	GAPDH	18.91	0.671
F	3	A	F 3 5	C1	F 3 5	GAPDH	18.59	0.229
F	3	B	F 3 5	C2	F 3 5	GAPDH	18.56	0.229
F	3	C	F 3 5	C3	F 3 5	GAPDH	18.18	0.229
F	3	A	F 3 6	C4	F 3 6	GAPDH	18.39	0.201
F	3	B	F 3 6	C5	F 3 6	GAPDH	18.72	0.201
F	3	C	F 3 6	C6	F 3 6	GAPDH	18.36	0.201
F	3	A	F 3 49	C7	F 3 49	GAPDH	19.06	0.27
F	3	B	F 3 49	C8	F 3 49	GAPDH	19	0.27
F	3	C	F 3 49	C9	F 3 49	GAPDH	18.56	0.27
M	3	A	M 3 50	C10	1 3 50	GAPDH	18.9	0.252
M	3	B	M 3 50	C11	1 3 50	GAPDH	18.77	0.252
M	3	C	M 3 50	C12	1 3 50	GAPDH	18.41	0.252
M	3	A	M 3 27	D1	1 3 27	GAPDH	18.04	0.229
M	3	B	M 3 27	D2	1 3 27	GAPDH	18.45	0.229
M	3	C	M 3 27	D3	1 3 27	GAPDH	18.42	0.229
M	3	A	M 3 28	D4	1 3 28	GAPDH	18.4	0.161
M	3	B	M 3 28	D5	1 3 28	GAPDH	18.46	0.161
M	3	C	M 3 28	D6	1 3 28	GAPDH	18.71	0.161
M	3	A	M 3 29	D7	1 3 29	GAPDH	18.51	0.19
M	3	B	M 3 29	D8	1 3 29	GAPDH	18.52	0.19
M	3	C	M 3 29	D9	1 3 29	GAPDH	18.84	0.19
F	4	A	F 4 7	D10	F 4 7	GAPDH	20.93	0.156
F	4	B	F 4 7	D11	F 4 7	GAPDH	20.78	0.156
F	4	C	F 4 7	D12	F 4 7	GAPDH	21.09	0.156
F	4	A	F 4 8	E1	F 4 8	GAPDH	22	0.084
F	4	B	F 4 8	E2	F 4 8	GAPDH	22.01	0.084
F	4	C	F 4 8	E3	F 4 8	GAPDH	21.86	0.084
F	4	A	F 4 9	E4	F 4 9	GAPDH	19.9	0.263
F	4	B	F 4 9	E5	F 4 9	GAPDH	20.13	0.263
F	4	C	F 4 9	E6	F 4 9	GAPDH	20.43	0.263
F	4	A	F 4 51	E7	F 4 51	GAPDH	19.85	0.112
F	4	B	F 4 51	E8	F 4 51	GAPDH	19.63	0.112
F	4	C	F 4 51	E9	F 4 51	GAPDH	19.77	0.112
M	4	A	M 4 52	E10	1 4 52	GAPDH	20.04	0.209
M	4	B	M 4 52	E11	1 4 52	GAPDH	20.4	0.209
M	4	C	M 4 52	E12	1 4 52	GAPDH	20.4	0.209
M	4	A	M 4 30	F1	1 4 30	GAPDH	20.26	0.274
M	4	B	M 4 30	F2	1 4 30	GAPDH	20.78	0.274
M	4	C	M 4 30	F3	1 4 30	GAPDH	20.68	0.274
M	4	A	M 4 31	F4	1 4 31	GAPDH	21.11	0.089
M	4	B	M 4 31	F5	1 4 31	GAPDH	21.02	0.089
M	4	C	M 4 31	F6	1 4 31	GAPDH	21.2	0.089
M	4	A	M 4 32	F7	1 4 32	GAPDH	20.86	0.154
M	4	B	M 4 32	F8	1 4 32	GAPDH	20.93	0.154
M	4	C	M 4 32	F9	1 4 32	GAPDH	21.15	0.154
F	5	A	F 5 10	F10	F 5 10	GAPDH	21.97	0.121
F	5	B	F 5 10	F11	F 5 10	GAPDH	22.2	0.121
F	5	C	F 5 10	F12	F 5 10	GAPDH	22.15	0.121
F	5	A	F 5 11	G1	F 5 11	GAPDH	20.57	0.305
F	5	B	F 5 11	G2	F 5 11	GAPDH	20.77	0.305
F	5	C	F 5 11	G3	F 5 11	GAPDH	21.17	0.305
F	5	A	F 5 12	G4	F 5 12	GAPDH	20.81	0.153
F	5	B	F 5 12	G5	F 5 12	GAPDH	21.05	0.153
F	5	C	F 5 12	G6	F 5 12	GAPDH	20.77	0.153
F	5	A	F 5 53	G7	F 5 53	GAPDH	20.4	0.154
F	5	B	F 5 53	G8	F 5 53	GAPDH	20.18	0.154
F	5	C	F 5 53	G9	F 5 54	GAPDH	20.17
M	5	A	M 5 54	G10	1 5 54	GAPDH	21.44	0.296
M	5	B	M 5 54	G11	1 5 54	GAPDH	22.03	0.296
M	5	C	M 5 54	G12	1 5 54	GAPDH	21.77	0.296
M	5	A	M 5 33	H1	1 5 33	GAPDH	20.66	0.261
M	5	B	M 5 33	H2	1 5 33	GAPDH	20.53	0.261
M	5	C	M 5 33	H3	1 5 33	GAPDH	21.03	0.261
M	5	A	M 5 34	H4	1 5 34	GAPDH	21.02	0.679
M	5	B	M 5 34	H5	1 5 34	GAPDH	22.15	0.679
M	5	C	M 5 34	H6	1 5 34	GAPDH	22.23	0.679
M	5	A	M 5 35	H7	1 5 35	GAPDH	23.22	0.607
M	5	B	M 5 35	H8	1 5 35	GAPDH	22.53	0.607
M	5	C	M 5 35	H9	1 5 35	GAPDH	22.02	0.607
F	6	A	F 6 13	H10	F 6 13	GAPDH	22.67	0.483
F	6	B	F 6 13	H11	F 6 13	GAPDH	23.55	0.483
F	6	C	F 6 13	H12	F 6 13	GAPDH	23.46	0.483
F	6	A	F 6 14	A1	F 6 14	GAPDH	20.55	0.706
F	6	B	F 6 14	A2	F 6 14	GAPDH	20.26	0.706
F	6	C	F 6 14	A3	F 6 14	GAPDH	19.21	0.706
F	6	A	F 6 15	A4	F 6 15	GAPDH	20.51	0.223
F	6	B	F 6 15	A5	F 6 15	GAPDH	20.22	0.223
F	6	C	F 6 15	A6	F 6 15	GAPDH	20.08	0.223
F	6	A	F 6 55	A7	F 6 55	GAPDH	19.67	0.827
F	6	B	F 6 55	A8	F 6 55	GAPDH	20.71	0.827
F	6	C	F 6 55	A9	F 6 55	GAPDH	21.31	0.827
M	6	A	M 6 56	A10	1 6 56	GAPDH	21.2	0.847
M	6	B	M 6 56	A11	1 6 56	GAPDH	20.39	0.847
M	6	C	M 6 56	A12	1 6 56	GAPDH	19.51	0.847
M	6	A	M 6 36	B1	1 6 36	GAPDH	22.32	0.577
M	6	B	M 6 36	B2	1 6 36	GAPDH	22.29	0.577
M	6	C	M 6 36	B3	1 6 36	GAPDH	21.31	0.577
M	6	A	M 6 37	B4	1 6 37	GAPDH	22.4	0.885
M	6	B	M 6 37	B5	1 6 37	GAPDH	22.28	0.885
M	6	C	M 6 37	B6	1 6 37	GAPDH	23.87	0.885
M	6	A	M 6 38	B7	1 6 38	GAPDH	20.71	0.66
M	6	B	M 6 38	B8	1 6 38	GAPDH	21.95	0.66
M	6	C	M 6 38	B9	1 6 38	GAPDH	21.72	0.66
F	7	A	F 7 16	B10	F 7 16	GAPDH	22.37	0.099
F	7	B	F 7 16	B11	F 7 16	GAPDH	22.2	0.099
F	7	C	F 7 16	B12	F 7 16	GAPDH	22.36	0.099
F	7	A	F 7 17	C1	F 7 17	GAPDH	23.2	0.266
F	7	B	F 7 17	C2	F 7 17	GAPDH	22.95	0.266
F	7	C	F 7 17	C3	F 7 17	GAPDH	22.67	0.266
F	7	A	F 7 18	C4	F 7 18	GAPDH	22.53	0.47
F	7	B	F 7 18	C5	F 7 18	GAPDH	22.47	0.47
F	7	C	F 7 18	C6	F 7 18	GAPDH	23.31	0.47
F	7	A	F 7 57	C7	F 7 57	GAPDH	21.42	0.306
F	7	B	F 7 57	C8	F 7 57	GAPDH	21.51	0.306
F	7	C	F 7 57	C9	F 7 57	GAPDH	20.94	0.306
M	7	A	M 7 58	C10	1 7 58	GAPDH	20.48	0.348
M	7	B	M 7 58	C11	1 7 58	GAPDH	21.04	0.348
M	7	C	M 7 58	C12	1 7 58	GAPDH	21.13	0.348
M	7	A	M 7 39	D1	1 7 39	GAPDH	25.26	0.072
M	7	B	M 7 39	D2	1 7 39	GAPDH	25.21	0.072
M	7	C	M 7 39	D3	1 7 39	GAPDH	25.12	0.072
M	7	A	M 7 40	D4	1 7 40	GAPDH	23.35	0.197
M	7	B	M 7 40	D5	1 7 40	GAPDH	23.55	0.197
M	7	C	M 7 40	D6	1 7 40	GAPDH	23.75	0.197
M	7	A	M 7 41	D7	1 7 41	GAPDH	22.45	0.309
M	7	B	M 7 41	D8	1 7 41	GAPDH	22.98	0.309
M	7	C	M 7 41	D9	1 7 41	GAPDH	22.44	0.309
F	8	A	F 8 19	D10	F 8 19	GAPDH	22.05	0.211
F	8	B	F 8 19	D11	F 8 19	GAPDH	21.76	0.211
F	8	C	F 8 19	D12	F 8 19	GAPDH	22.17	0.211
F	8	A	F 8 20	E1	F 8 20	GAPDH	23.43	0.43
F	8	B	F 8 20	E2	F 8 20	GAPDH	23.09	0.43
F	8	C	F 8 20	E3	F 8 20	GAPDH	22.57	0.43
F	8	A	F 8 59	E4	F 8 59	GAPDH	23.46	0.388
F	8	B	F 8 59	E5	F 8 59	GAPDH	22.88	0.388
F	8	C	F 8 59	E6	F 8 59	GAPDH	22.72	0.388
M	8	A	M 8 60	E7	1 8 60	GAPDH	21.07	0.039
M	8	B	M 8 60	E8	1 8 60	GAPDH	21.13	0.039
M	8	C	M 8 60	E9	1 8 60	GAPDH	21.14	0.039
M	8	A	M 8 42	E10	1 8 42	GAPDH	20.6	0.805
M	8	B	M 8 42	E11	1 8 42	GAPDH	22.09	0.805
M	8	C	M 8 42	E12	1 8 42	GAPDH	20.81	0.805
F	8	A	F 8 21	F1	F 8 21	GAPDH	21.9	0.502
F	8	B	F 8 21	F2	F 8 21	GAPDH	22.25	0.502
F	8	C	F 8 21	F3	F 8 21	GAPDH	21.26	0.502
M	8	A	M 8 43	F4	1 8 43	GAPDH	22.43	0.493
M	8	B	M 8 43	F5	1 8 43	GAPDH	21.49	0.493
M	8	C	M 8 43	F6	1 8 43	GAPDH	21.71	0.493
M	8	A	M 8 44	F7	1 8 44	GAPDH	23.97	0.2
M	8	B	M 8 44	F8	1 8 44	GAPDH	24.26	0.2
M	8	C	M 8 44	F9	1 8 44	GAPDH	23.87	0.2
F	9	A	F 9 22	F10	F 9 22	GAPDH	19.64	0.217
F	9	B	F 9 22	F11	F 9 22	GAPDH	20.03	0.217
F	9	C	F 9 22	F12	F 9 22	GAPDH	19.68	0.217
F	9	A	F 9 23	G1	F 9 23	GAPDH	20.54	0.595
F	9	B	F 9 23	G2	F 9 23	GAPDH	21.08	0.595
F	9	C	F 9 23	G3	F 9 23	GAPDH	19.89	0.595
F	9	A	F 9 61	G4	F 9 61	GAPDH	19.74	0.404
F	9	B	F 9 61	G5	F 9 61	GAPDH	20.27	0.404
F	9	C	F 9 61	G6	F 9 61	GAPDH	20.53	0.404
M	9	A	M 9 62	G7	1 9 62	GAPDH	22.39	0.276
M	9	B	M 9 62	G8	1 9 62	GAPDH	22.08	0.276
M	9	C	M 9 62	G9	1 9 62	GAPDH	21.84	0.276
M	9	A	M 9 45	G10	1 9 45	GAPDH	24.1	0.22
M	9	B	M 9 45	G11	1 9 45	GAPDH	24.5	0.22
M	9	C	M 9 45	G12	1 9 45	GAPDH	24.44	0.22
M	9	A	M 9 46	H1	1 9 46	GAPDH	23.07	0.6
M	9	B	M 9 46	H2	1 9 46	GAPDH	23.16	0.6
M	9	C	M 9 46	H3	1 9 46	GAPDH	22.08	0.6
	NTC	A		H4		GAPDH	Undetermined
	NTC	B		H5		GAPDH	Undetermined
	NTC	C		H6		GAPDH	Undetermined

## Sheet: AMH
Sex	DPF	reapet	Sample Name	CT AMH	Std. Dev. CT
F	2	A	F 2 1	32.26	0.725
F	2	B	F 2 1	32.57	0.725
F	2	C	F 2 1	33.64	0.725
F	2	A	F 2 2	31.36	1.454
F	2	B	F 2 2	33.36	1.454
F	2	C	F 2 2	34.19	1.454
F	2	A	F 2 47	33.36	0.321
F	2	B	F 2 47	33.64	0.321
F	2	C	F 2 47	33	0.321
M	2	A	M 2 48	32.36	1.253
M	2	B	M 2 48	31.03	1.253
M	2	C	M 2 48	33.53	1.253
M	2	A	M 2 24	35.36	0.437
M	2	B	M 2 24	34.79	0.437
M	2	C	M 2 24	34.51	0.437
M	2	A	M 2 25	31.63	0.193
M	2	B	M 2 25	31.69	0.193
M	2	C	M 2 25	31.99	0.193
M	2	A	M 2 26	29.47	0.536
M	2	B	M 2 26	30.48	0.536
M	2	C	M 2 26	30.29	0.536
F	3	A	F 3 4	32.06	1.786
F	3	B	F 3 4	32.81	1.786
F	3	C	F 3 4	35.46	1.786
F	3	A	F 3 5	34.17	0.813
F	3	B	F 3 5	32.74	0.813
F	3	C	F 3 5	34.12	0.813
F	3	A	F 3 6	31.51	0.972
F	3	B	F 3 6	33.35	0.972
F	3	C	F 3 6	32.99	0.972
F	3	A	F 3 49	33.47	0.445
F	3	B	F 3 49	34.3	0.445
F	3	C	F 3 49	33.61	0.445
M	3	A	M 3 50	32.49	0.413
M	3	B	M 3 50	32.65	0.413
M	3	C	M 3 50	31.87	0.413
M	3	A	M 3 27	31.66	0.445
M	3	B	M 3 27	Undetermined
M	3	C	M 3 27	32.29	0.445
M	3	A	M 3 28	30.8	0.266
M	3	B	M 3 28	31.28	0.266
M	3	C	M 3 28	31.25	0.266
M	3	A	M 3 29	31.99	0.242
M	3	B	M 3 29	32.48	0.242
M	3	C	M 3 29	32.23	0.242
F	4	A	F 4 7	31.14	0.312
F	4	B	F 4 7	31.37	0.312
F	4	C	F 4 7	31.75	0.312
F	4	A	F 4 8	34.05	0.141
F	4	B	F 4 8	Undetermined
F	4	C	F 4 8	34.25	0.141
F	4	A	F 4 9	29.58	0.39
F	4	B	F 4 9	30.35	0.39
F	4	C	F 4 9	29.93	0.39
F	4	A	F 4 51	30.9	0.091
F	4	B	F 4 51	30.74	0.091
F	4	C	F 4 51	30.75	0.091
M	4	A	M 4 52	27.24	0.166
M	4	B	M 4 52	27.11	0.166
M	4	C	M 4 52	27.44	0.166
M	4	A	M 4 30	27.09	0.2
M	4	B	M 4 30	27.2	0.2
M	4	C	M 4 30	27.48	0.2
M	4	A	M 4 31	27.29	0.409
M	4	B	M 4 31	28.09	0.409
M	4	C	M 4 31	27.82	0.409
M	4	A	M 4 32	27.4	0.278
M	4	B	M 4 32	27.66	0.278
M	4	C	M 4 32	27.96	0.278
F	5	A	F 5 10	31.03	0.703
F	5	B	F 5 10	31.1	0.703
F	5	C	F 5 10	32.28	0.703
F	5	A	F 5 11	30.96	0.337
F	5	B	F 5 11	30.36	0.337
F	5	C	F 5 11	30.39	0.337
F	5	A	F 5 12	30.54	0.131
F	5	B	F 5 12	30.55	0.131
F	5	C	F 5 12	30.32	0.131
F	5	A	F 5 53	29.46	0.69
F	5	B	F 5 53	30.76	0.69
F	5	C	F 5 53	30.52	0.69
M	5	A	M 5 54	29.16	0.154
M	5	B	M 5 54	29.27	0.154
M	5	C	M 5 54	29.47	0.154
M	5	A	M 5 33	27.62	0.697
M	5	B	M 5 33	26.33	0.697
M	5	C	M 5 33	26.52	0.697
M	5	A	M 5 34	27.55	0.489
M	5	B	M 5 34	27.78	0.489
M	5	C	M 5 34	28.49	0.489
M	5	A	M 5 35	29.19	0.274
M	5	B	M 5 35	28.68	0.274
M	5	C	M 5 35	28.75	0.274
F	6	A	F 6 13	31.57	0.576
F	6	B	F 6 13	32.21	0.576
F	6	C	F 6 13	32.72	0.576
M	6	A	M 6 56	33.72	4.356
M	6	B	M 6 56	26.95	4.356
M	6	C	M 6 56	25.59	4.356
F	6	A	F 6 55	31.06	0.285
F	6	B	F 6 55	30.66	0.285
F	6	A	F 6 15	31.01
F	6	B	F 6 15	31.91	0.813
F	6	C	F 6 15	30.76	0.813
F	6	A	F 6 14	31.26	1.025
F	6	B	F 6 14	32.39	1.025
F	6	C	F 6 14	30.34	1.025
F	7	A	F 7 16	27.93	2.484
F	7	B	F 7 16	32.19	2.484
F	7	C	F 7 16	32.27	2.484
M	6	A	M 6 38	27.1	0.75
M	6	B	M 6 38	28.16	0.75
M	6	A	M 6 37	28.64	0.196
M	6	B	M 6 37	28.37	0.196
M	6	C	M 6 37	28.25	0.196
M	6	A	M 6 36	27.8	0.582
M	6	B	M 6 36	28.94	0.582
M	6	C	M 6 36	28.18	0.582
M	7	A	M 7 58	33.74	3.936
M	7	B	M 7 58	26.89	3.936
M	7	C	M 7 58	26.96	3.936
F	7	A	F 7 57	31.46	0.065
F	7	B	F 7 57	31.55	0.065
F	7	A	F 7 18	32.9	0.562
F	7	B	F 7 18	33.72	0.562
F	7	C	F 7 18	32.65	0.562
F	7	A	F 7 17	34.53	1.457
F	7	B	F 7 17	35.09	1.457
F	7	C	F 7 17	32.33	1.457
F	8	A	F 8 19	26.43	3.425
F	8	B	F 8 19	32.68	3.425
F	8	C	F 8 19	31.99	3.425
M	7	B	M 7 41	28.02	1.008
M	7	C	M 7 41	29.45	1.008
M	7	A	M 7 40	31.56	0.198
M	7	B	M 7 40	31.17	0.198
M	7	C	M 7 40	31.3	0.198
M	7	A	M 7 39	32.41	0.957
M	7	B	M 7 39	31.27	0.957
M	7	C	M 7 39	33.18	0.957
M	8	A	M 8 42	30.98	2.366
M	8	B	M 8 42	27.22	2.366
M	8	C	M 8 42	26.6	2.366
M	8	A	M 8 60	31.81	0.769
M	8	B	M 8 60	32.9	0.769
F	8	A	F 8 59	31.53	0.56
F	8	B	F 8 59	30.51	0.56
F	8	C	F 8 59	30.62	0.56
F	8	A	F 8 20	35.09	1.15
F	8	B	F 8 20	35.2	1.15
F	8	C	F 8 20	33.16	1.15
F	9	A	F 9 22	32.18	0.702
F	9	B	F 9 22	32.37	0.702
F	9	C	F 9 22	31.07	0.702
M	8	B	M 8 44	28.66	0.962
M	8	C	M 8 44	30.03	0.962
M	8	A	M 8 43	29.1	0.243
M	8	B	M 8 43	28.62	0.243
M	8	C	M 8 43	28.83	0.243
F	8	A	F 8 21	31.77	1.187
F	8	B	F 8 21	32.62	1.187
F	8	C	F 8 21	34.11	1.187
M	9	A	M 9 45	32.36	1.112
M	9	B	M 9 45	32.02	1.112
M	9	C	M 9 45	30.29	1.112
M	9	B	M 9 62	27.18	0.075
M	9	C	M 9 62	27.29	0.075
F	9	A	F 9 61	32.44	0.113
F	9	B	F 9 61	32.23	0.113
F	9	C	F 9 61	32.41	0.113
F	9	A	F 9 23	33.06	0.299
F	9	B	F 9 23	32.9	0.299
F	9	C	F 9 23	33.48	0.299
		NTC	A	Undetermined
		NTC	B	Undetermined
		NTC	C	Undetermined
M	9	A	M 9 46	28.06	0.699
M	9	B	M 9 46	28.98	0.699
M	9	C	M 9 46	29.43	0.699

## Sheet: SOX9a
Well	Sample Name	CT sox9a	Std. Dev. CT	Sex	DPF	reapet
A1	F 2 1	20.7	0.339	F	2	A
A2	F 2 1	20.09	0.339	F	2	B
A3	F 2 1	20.14	0.339	F	2	C
A4	F 2 2	20.05	0.322	F	2	A
A5	F 2 2	20.66	0.322	F	2	B
A6	F 2 2	20.54	0.322	F	2	C
A7	F 2 47	19.48	0.561	F	2	A
A8	F 2 47	20.27	0.561	F	2	B
A9	F 2 47	20.32		F	2	C
A10	M 2 48	20.87	0.608	M	2	A
A11	M 2 48	20.9	0.608	M	2	B
A12	M 2 48	19.83	0.608	M	2	C
B1	M 2 24	25.22	0.115	M	2	A
B2	M 2 24	25.3	0.115	M	2	B
B3	M 2 24	25.44	0.115	M	2	C
B4	M 2 25	22.17	0.101	M	2	A
B5	M 2 25	22.15	0.101	M	2	B
B6	M 2 25	22.33	0.101	M	2	C
B7	M 2 26	19.01	0.383	M	2	A
B8	M 2 26	19.76	0.383	M	2	B
B9	M 2 26	19.25	0.383	M	2	C
B10	F 3 4	22.04	0.191	F	3	A
B11	F 3 4	22.38	0.191	F	3	B
B12	F 3 4	22.37	0.191	F	3	C
C1	F 3 5	22.38	1.655	F	3	A
C2	F 3 5	22.22	1.655	F	3	B
C3	F 3 5	25.16	1.655	F	3	C
C4	F 3 6	22.27	0.163	F	3	A
C5	F 3 6	22.4	0.163	F	3	B
C6	F 3 6	22.08	0.163	F	3	C
C7	F 3 49	22.29	0.301	F	3	A
C8	F 3 49	22.89	0.301	F	3	B
C9	F 3 49	22.56	0.301	F	3	C
C10	M 3 50	21.48	0.276	M	3	A
C11	M 3 50	21.88	0.276	M	3	B
C12	M 3 50	22.02	0.276	M	3	C
D1	M 3 27	23.31	1.456	M	3	A
D2	M 3 27	26.11	1.456	M	3	B
D3	M 3 27	24.03	1.456	M	3	C
D4	M 3 28	22.27	0.106	M	3	A
D5	M 3 28	22.48	0.106	M	3	B
D6	M 3 28	22.39	0.106	M	3	C
D7	M 3 29	23.1	0.266	M	3	A
D8	M 3 29	22.93	0.266	M	3	B
D9	M 3 29	23.46	0.266	M	3	C
D10	F 4 7	21.28	0.281	F	4	A
D11	F 4 7	21.41	0.281	F	4	B
D12	F 4 7	21.82	0.281	F	4	C
E1	F 4 8	24	0.586	F	4	A
E2	F 4 8	25.12	0.586	F	4	B
E3	F 4 8	24.25	0.586	F	4	C
E4	F 4 9	20.15	0.506	F	4	A
E5	F 4 9	20.11	0.506	F	4	B
E6	F 4 9	21.01	0.506	F	4	C
E7	F 4 51	20.8	0.124	F	4	A
E8	F 4 51	20.6	0.124	F	4	B
E9	F 4 51	20.58	0.124	F	4	C
E10	M 4 52	20.28	0.372	M	4	A
E11	M 4 52	21.01	0.372	M	4	B
E12	M 4 52	20.79	0.372	M	4	C
F1	M 4 30	21.22	0.414	M	4	A
F2	M 4 30	21.58	0.414	M	4	B
F3	M 4 30	22.04	0.414	M	4	C
F4	M 4 31	21.82	0.701	M	4	A
F5	M 4 31	20.99	0.701	M	4	B
F6	M 4 31	20.42	0.701	M	4	C
F7	M 4 32	20.94	0.229	M	4	A
F8	M 4 32	21.25	0.229	M	4	B
F9	M 4 32	21.39	0.229	M	4	C
F10	F 5 10	22.32	0.24	F	5	A
F11	F 5 10	22.8	0.24	F	5	B
F12	F 5 10	22.56	0.24	F	5	C
G1	F 5 11	21.57	0.441	F	5	A
G2	F 5 11	21.55	0.441	F	5	B
G3	F 5 11	22.32	0.441	F	5	C
G4	F 5 12	21.88	0.23	F	5	A
G5	F 5 12	21.48	0.23	F	5	B
G6	F 5 12	21.87	0.23	F	5	C
G7	F 5 53	21.52	0.16	F	5	A
G8	F 5 53	21.46	0.16	F	5	B
G9	F 5 53	21.22	0.16	F	5	C
G10	M 5 54	23.9	0.213	M	5	A
G11	M 5 54	23.77	0.213	M	5	B
G12	M 5 54	24.19	0.213	M	5	C
H1	M 5 33	21.79	0.604	M	5	A
H2	M 5 33	21.26	0.604	M	5	B
H3	M 5 33	22.47	0.604	M	5	C
H4	M 5 34	21.77	0.654	M	5	A
H5	M 5 34	22.38	0.654	M	5	B
H6	M 5 34	23.07	0.654	M	5	C
H7	M 5 35	23.49	0.134	M	5	A
H8	M 5 35	23.52	0.134	M	5	B
H9	M 5 35	23.27	0.134	M	5	C
H10	F 6 13	23.68	0.166	F	6	A
H11	F 6 13	23.45	0.166	F	6	B
H12	F 6 13	Undetermined		F	6	C
A1	F 6 14	22.34	0.622	F	6	A
A2	F 6 14	22.34	0.622	F	6	B
A3	F 6 14	21.26	0.622	F	6	C
A4	F 6 15	22.24	0.448	F	6	A
A5	F 6 15	21.35	0.448	F	6	B
A6	F 6 15	21.91	0.448	F	6	C
A7	F 6 55	21.78	0.701	F	6	A
A8	F 6 55	22.77	0.701	F	6	B
A9	F 6 55	Undetermined		F	6	C
A10	M 6 56	23.12	0.543	M	6	A
A11	M 6 56	22.2	0.543	M	6	B
A12	M 6 56	22.17	0.543	M	6	C
B1	M 6 36	24.28	0.343	M	6	A
B2	M 6 36	24.05	0.343	M	6	B
B3	M 6 36	23.6	0.343	M	6	C
B4	M 6 37	24.07	0.125	M	6	A
B5	M 6 37	24.14	0.125	M	6	B
B6	M 6 37	24.31	0.125	M	6	C
B7	M 6 38	23.87	0.557	M	6	A
B8	M 6 38	24.95	0.557	M	6	B
B9	M 6 38	24.2	0.557	M	6	C
B10	F 7 16	24.23	0.111	F	7	A
B11	F 7 16	24.27	0.111	F	7	B
B12	F 7 16	24.06	0.111	F	7	C
C1	F 7 17	25.03	0.316	F	7	A
C2	F 7 17	24.4	0.316	F	7	B
C3	F 7 17	24.67	0.316	F	7	C
C4	F 7 18	23.76	0.212	F	7	A
C5	F 7 18	23.65	0.212	F	7	B
C6	F 7 18	23.35	0.212	F	7	C
C7	F 7 57	22.56	0.358	F	7	A
C8	F 7 57	23.27	0.358	F	7	B
C9	F 7 57	22.88	0.358	F	7	C
C10	M 7 58	22.84	0.076	M	7	A
C11	M 7 58	22.88	0.076	M	7	B
C12	M 7 58	22.98	0.076	M	7	C
D1	M 7 39	27.45	0.32	M	7	A
D2	M 7 39	27.7	0.32	M	7	B
D3	M 7 39	27.06	0.32	M	7	C
D4	M 7 40	26.28	0.141	M	7	A
D5	M 7 40	26.16	0.141	M	7	B
D6	M 7 40	26.44	0.141	M	7	C
D7	M 7 41	25.26	0.284	M	7	A
D8	M 7 41	25.78	0.284	M	7	B
D9	M 7 41	25.32	0.284	M	7	C
D10	F 8 19	24.07	0.071	F	8	A
D11	F 8 19	23.96	0.071	F	8	B
D12	F 8 19	24.08	0.071	F	8	C
E1	F 8 20	24.64	0.486	F	8	A
E2	F 8 20	25.27	0.486	F	8	B
E3	F 8 20	24.32	0.486	F	8	C
E4	F 8 59	26.22	0.311	F	8	A
E5	F 8 59	25.62	0.311	F	8	B
E6	F 8 59	26.05	0.311	F	8	C
E7	M 8 60	22.54	0.435	M	8	A
E8	M 8 60	23.31	0.435	M	8	B
E9	M 8 60	23.27	0.435	M	8	C
E10	M 8 42	22.82	0.411	M	8	A
E11	M 8 42	23.61	0.411	M	8	B
E12	M 8 42	23.41	0.411	M	8	C
F1	F 8 21	23.22	2.813	F	8	A
F2	F 8 21	23.56	2.813	F	8	B
F3	F 8 21	28.26	2.813	F	8	C
F4	M 8 43	25.43	0.254	M	8	A
F5	M 8 43	24.96	0.254	M	8	B
F6	M 8 43	25.36	0.254	M	8	C
F7	M 8 44	26.29	0.113	M	8	A
F8	M 8 44	26.25	0.113	M	8	B
F9	M 8 44	26.08	0.113	M	8	C
F10	F 9 22	22.16	0.072	F	9	A
F11	F 9 22	22.23	0.072	F	9	B
F12	F 9 22	22.31	0.072	F	9	C
G1	F 9 23	22.28	0.075	F	9	A
G2	F 9 23	22.19	0.075	F	9	B
G3	F 9 23	22.14	0.075	F	9	C
G4	F 9 61	22.3	0.323	F	9	A
G5	F 9 61	22.87	0.323	F	9	B
G6	F 9 61	22.33	0.323	F	9	C
G7	M 9 62	24.12	0.451	M	9	A
G8	M 9 62	24.76	0.451	M	9	B
G9	M 9 62	23.89	0.451	M	9	C
G10	M 9 45	26.98	0.212	M	9	A
G11	M 9 45	26.6	0.212	M	9	B
G12	M 9 45	26.97	0.212	M	9	C
H1	M 9 46	23.66	0.247	M	9	A
H2	M 9 46	23.33	0.247	M	9	B
H3	M 9 46	23.17	0.247	M	9	C
H4		29.34			NTC	A
H5		29.66			NTC	B
H6		30.38			NTC	C

## Sheet: SOX9b
Well	Sample Name	CT sox9b	Std. Dev. CT	Sex	DPF	reapet	Sample Name
A1	F 2 1	23.49	0.752	F	2	A	F 2 1
A2	F 2 1	22.17	0.752	F	2	B	F 2 1
A3	F 2 1	22.2	0.752	F	2	C	F 2 1
A4	F 2 2	23.36	0.228	F	2	A	F 2 2
A5	F 2 2	23.58	0.228	F	2	B	F 2 2
A6	F 2 2	23.12	0.228	F	2	C	F 2 2
A7	F 2 47	23.59	0.222	F	2	A	F 2 47
A8	F 2 47	23.77	0.222	F	2	B	F 2 47
A9	F 2 47	24.03	0.222	F	2	C	F 2 47
A10	M 2 48	25.39	0.183	M	2	A	M 2 48
A11	M 2 48	25.05	0.183	M	2	B	M 2 48
A12	M 2 48	25.11	0.183	M	2	C	M 2 48
B1	M 2 24	29.41	0.434	M	2	A	M 2 24
B2	M 2 24	29.06	0.434	M	2	B	M 2 24
B3	M 2 24	28.55	0.434	M	2	C	M 2 24
B4	M 2 25	24.97	0.321	M	2	A	M 2 25
B5	M 2 25	24.64	0.321	M	2	B	M 2 25
B6	M 2 25	25.28	0.321	M	2	C	M 2 25
B7	M 2 26	22.28	0.263	M	2	A	M 2 26
B8	M 2 26	22.49	0.263	M	2	B	M 2 26
B9	M 2 26	21.96	0.263	M	2	C	M 2 26
B10	F 3 4	24.83	8.309	F	3	A	F 3 4
B11	F 3 4	39.33	8.309	F	3	B	F 3 4
B12	F 3 4	25.04	8.309	F	3	C	F 3 4
C1	F 3 5	25.74	0.421	F	3	A	F 3 5
C2	F 3 5	24.99	0.421	F	3	B	F 3 5
C3	F 3 5	25.04	0.421	F	3	C	F 3 5
C4	F 3 6	24.16	0.179	F	3	A	F 3 6
C5	F 3 6	24.5	0.179	F	3	B	F 3 6
C6	F 3 6	24.44	0.179	F	3	C	F 3 6
C7	F 3 49	25.73	0.333	F	3	A	F 3 49
C8	F 3 49	25.31	0.333	F	3	B	F 3 49
C9	F 3 49	25.08	0.333	F	3	C	F 3 49
C10	M 3 50	24.7	0.265	M	3	A	M 3 50
C11	M 3 50	24.91	0.265	M	3	B	M 3 50
C12	M 3 50	25.22	0.265	M	3	C	M 3 50
D1	M 3 27	26.28	1.876	M	3	A	M 3 27
D2	M 3 27	29.18	1.876	M	3	B	M 3 27
D3	M 3 27	25.67	1.876	M	3	C	M 3 27
D4	M 3 28	24.63	0.313	M	3	A	M 3 28
D5	M 3 28	24.29	0.313	M	3	B	M 3 28
D6	M 3 28	24.91	0.313	M	3	C	M 3 28
D7	M 3 29	25.73	0.43	M	3	A	M 3 29
D8	M 3 29	24.87	0.43	M	3	B	M 3 29
D9	M 3 29	25.33	0.43	M	3	C	M 3 29
D10	F 4 7	23.85	0.113	F	4	A	F 4 7
D11	F 4 7	24.07	0.113	F	4	B	F 4 7
D12	F 4 7	23.98	0.113	F	4	C	F 4 7
E1	F 4 8	15.95	6.52	F	4	A	F 4 8
E2	F 4 8	28.16	6.52	F	4	B	F 4 8
E3	F 4 8	26	6.52	F	4	C	F 4 8
E4	F 4 9	23.48	0.369	F	4	A	F 4 9
E5	F 4 9	24.2	0.369	F	4	B	F 4 9
E6	F 4 9	23.68	0.369	F	4	C	F 4 9
E7	F 4 51	23.53	0.206	F	4	A	F 4 51
E8	F 4 51	23.16	0.206	F	4	B	F 4 51
E9	F 4 51	23.2	0.206	F	4	C	F 4 51
E10	M 4 52	23.03	0.093	M	4	A	M 4 52
E11	M 4 52	23.22	0.093	M	4	B	M 4 52
E12	M 4 52	23.12	0.093	M	4	C	M 4 52
F1	M 4 30	24.97	0.683	M	4	A	M 4 30
F2	M 4 30	24.73	0.683	M	4	B	M 4 30
F3	M 4 30	23.68	0.683	M	4	C	M 4 30
F4	M 4 31	24.14	0.15	M	4	A	M 4 31
F5	M 4 31	23.94	0.15	M	4	B	M 4 31
F6	M 4 31	24.23	0.15	M	4	C	M 4 31
F7	M 4 32	24.91	0.473	M	4	A	M 4 32
F8	M 4 32	24.01	0.473	M	4	B	M 4 32
F9	M 4 32	24.19	0.473	M	4	C	M 4 32
F10	F 5 10	24.82	0.632	F	5	A	F 5 10
F11	F 5 10	25.84	0.632	F	5	B	F 5 10
F12	F 5 10	25.98	0.632	F	5	C	F 5 10
G1	F 5 11	24.74	0.198	F	5	A	F 5 11
G2	F 5 11	24.53	0.198	F	5	B	F 5 11
G3	F 5 11	24.35	0.198	F	5	C	F 5 11
G4	F 5 12	24.58	0.136	F	5	A	F 5 12
G5	F 5 12	24.48	0.136	F	5	B	F 5 12
G6	F 5 12	24.75	0.136	F	5	C	F 5 12
G7	F 5 53	25.27	0.637	F	5	A	F 5 53
G8	F 5 53	24.05	0.637	F	5	B	F 5 53
G9	F 5 53	24.35	0.637	F	5	C	F 5 53
G10	M 5 54	26.61	0.096	M	5	A	M 5 54
G11	M 5 54	26.78	0.096	M	5	B	M 5 54
G12	M 5 54	26.62	0.096	M	5	C	M 5 54
H1	M 5 33	25.28	0.932	M	5	A	M 5 33
H2	M 5 33	23.43	0.932	M	5	B	M 5 33
H3	M 5 33	24.16	0.932	M	5	C	M 5 33
H4	M 5 34	25.82	0.358	M	5	A	M 5 34
H5	M 5 34	25.42	0.358	M	5	B	M 5 34
H6	M 5 34	26.14	0.358	M	5	C	M 5 34
H7	M 5 35	undetermined		M	5	A	M 5 35
H8	M 5 35	undetermined		M	5	B	M 5 35
H9	M 5 35	undetermined		M	5	C	M 5 35
H10	F 6 13	undetermined		F	6	A	F 6 13
H11	F 6 13	undetermined		F	6	B	F 6 13
H12	F 6 13	undetermined		F	6	C	F 6 13
A1	F 6 14	24.1	0.378	F	6	A	F 6 14
A2	F 6 14	24.35	0.378	F	6	B	F 6 14
A3	F 6 14	23.61	0.378	F	6	C	F 6 14
A4	F 6 15	24.02	0.024	F	6	A	F 6 15
A5	F 6 15	24.05	0.024	F	6	B	F 6 15
A6	F 6 15	undetermined		F	6	C	F 6 15
A7	F 6 55	24.45	0.952	F	6	A	F 6 55
A8	F 6 55	25.73	0.952	F	6	B	F 6 55
A9	F 6 55	26.31	0.952	F	6	C	F 6 55
A10	M 6 56	28.1	1.456	M	6	A	M 6 56
A11	M 6 56	25.28	1.456	M	6	B	M 6 56
A12	M 6 56	27.33	1.456	M	6	C	M 6 56
B1	M 6 36	25.65	0.31	M	6	A	M 6 36
B2	M 6 36	25.88	0.31	M	6	B	M 6 36
B3	M 6 36	26.27	0.31	M	6	C	M 6 36
B4	M 6 37	25.72	0.776	M	6	A	M 6 37
B5	M 6 37	27.19	0.776	M	6	B	M 6 37
B6	M 6 37	26.02	0.776	M	6	C	M 6 37
B7	M 6 38	26.96	0.276	M	6	A	M 6 38
B8	M 6 38	26.73	0.276	M	6	B	M 6 38
B9	M 6 38	26.41	0.276	M	6	C	M 6 38
B10	F 7 16	25.49	0.955	F	7	A	F 7 16
B11	F 7 16	26.06	0.955	F	7	B	F 7 16
B12	F 7 16	27.35	0.955	F	7	C	F 7 16
C1	F 7 17	29.41	1.468	F	7	A	F 7 17
C2	F 7 17	27.05	1.468	F	7	B	F 7 17
C3	F 7 17	26.72	1.468	F	7	C	F 7 17
C4	F 7 18	26.34	0.116	F	7	A	F 7 18
C5	F 7 18	26.4	0.116	F	7	B	F 7 18
C6	F 7 18	26.56	0.116	F	7	C	F 7 18
C7	F 7 57	24.92	0.191	F	7	A	F 7 57
C8	F 7 57	25.06	0.191	F	7	B	F 7 57
C9	F 7 57	24.68	0.191	F	7	C	F 7 57
C10	M 7 58	25.06	0.678	M	7	A	M 7 58
C11	M 7 58	25.06	0.678	M	7	B	M 7 58
C12	M 7 58	26.24	0.678	M	7	C	M 7 58
D1	M 7 39	30.84	0.531	M	7	A	M 7 39
D2	M 7 39	30.22	0.531	M	7	B	M 7 39
D3	M 7 39	29.78	0.531	M	7	C	M 7 39
D4	M 7 40	28.55	0.337	M	7	A	M 7 40
D5	M 7 40	28.77	0.337	M	7	B	M 7 40
D6	M 7 40	29.21	0.337	M	7	C	M 7 40
D7	M 7 41	27.25	0.362	M	7	A	M 7 41
D8	M 7 41	27.86	0.362	M	7	B	M 7 41
D9	M 7 41	27.23	0.362	M	7	C	M 7 41
D10	F 8 19	26.15	0.414	F	8	A	F 8 19
D11	F 8 19	25.45	0.414	F	8	B	F 8 19
D12	F 8 19	26.19	0.414	F	8	C	F 8 19
E1	F 8 20	27.59	0.531	F	8	A	F 8 20
E2	F 8 20	27.73	0.531	F	8	B	F 8 20
E3	F 8 20	26.75	0.531	F	8	C	F 8 20
E4	F 8 59	28.28	0.298	F	8	A	F 8 59
E5	F 8 59	28.22	0.298	F	8	B	F 8 59
E6	F 8 59	28.76	0.298	F	8	C	F 8 59
E7	M 8 60	24.64	0.405	M	8	A	M 8 60
E8	M 8 60	25.39	0.405	M	8	B	M 8 60
E9	M 8 60	25.28	0.405	M	8	C	M 8 60
E10	M 8 42	25.1	0.131	M	8	A	M 8 42
E11	M 8 42	25.37	0.131	M	8	B	M 8 42
E12	M 8 42	25.21	0.131	M	8	C	M 8 42
F1	F 8 21	25.72	0.445	F	8	A	F 8 21
F2	F 8 21	26.07	0.445	F	8	B	F 8 21
F3	F 8 21	25.19	0.445	F	8	C	F 8 21
F4	M 8 43	27	0.094	M	8	A	M 8 43
F5	M 8 43	27.12	0.094	M	8	B	M 8 43
F6	M 8 43	26.93	0.094	M	8	C	M 8 43
F7	M 8 44	28.22	0.164	M	8	A	M 8 44
F8	M 8 44	27.9	0.164	M	8	B	M 8 44
F9	M 8 44	28.11	0.164	M	8	C	M 8 44
F10	F 9 22	23.52	0.394	F	9	A	F 9 22
F11	F 9 22	23.81	0.394	F	9	B	F 9 22
F12	F 9 22	24.3	0.394	F	9	C	F 9 22
G1	F 9 23	24.94	0.561	F	9	A	F 9 23
G2	F 9 23	25.01	0.561	F	9	B	F 9 23
G3	F 9 23	24	0.561	F	9	C	F 9 23
G4	F 9 61	23.83	0.353	F	9	A	F 9 61
G5	F 9 61	24.46	0.353	F	9	B	F 9 61
G6	F 9 61	24.42	0.353	F	9	C	F 9 61
G7	M 9 62	25.72	0.256	M	9	A	M 9 62
G8	M 9 62	26.2	0.256	M	9	B	M 9 62
G9	M 9 62	25.81	0.256	M	9	C	M 9 62
G10	M 9 45	29	0.393	M	9	A	M 9 45
G11	M 9 45	28.76	0.393	M	9	B	M 9 45
G12	M 9 45	29.53	0.393	M	9	C	M 9 45
H1	M 9 46	27.72	1.177	M	9	A	M 9 46
H2	M 9 46	26.26	1.177	M	9	B	M 9 46
H3	M 9 46	25.39	1.177	M	9	C	M 9 46
H4		undetermined			NTC	A
H5		undetermined			NTC	B
H6		undetermined			NTC	C

## Sheet: LHX9
Well	Sample Name	Detector	CT	Std. Dev. CT	Sex	DPF	reapet	Sample Name
A1	F 2 1	lhx9	23.52	0.239	F	2	A	F 2 1
A2	F 2 1	lhx9	23.08	0.239	F	2	B	F 2 1
A3	F 2 1	lhx9	23.13	0.239	F	2	C	F 2 1
A4	F 2 2	lhx9	23.22	0.388	F	2	A	F 2 2
A5	F 2 2	lhx9	23.19	0.388	F	2	B	F 2 2
A6	F 2 2	lhx9	23.88	0.388	F	2	C	F 2 2
A7	F 2 47	lhx9	23.16	0.616	F	2	A	F 2 47
A8	F 2 47	lhx9	23.22	0.616	F	2	B	F 2 47
A9	F 2 47	lhx9	24.26	0.616	F	2	C	F 2 47
A10	M 2 48	lhx9	24.53	1.075	M	2	A	M 2 48
A11	M 2 48	lhx9	25.31	1.075	M	2	B	M 2 48
A12	M 2 48	lhx9	26.66	1.075	M	2	C	M 2 48
B1	M 2 24	lhx9	26.06	0.712	M	2	A	M 2 24
B2	M 2 24	lhx9	27.43	0.712	M	2	B	M 2 24
B3	M 2 24	lhx9	27.1	0.712	M	2	C	M 2 24
B4	M 2 25	lhx9	27.04	0.573	M	2	A	M 2 25
B5	M 2 25	lhx9	25.89	0.573	M	2	B	M 2 25
B6	M 2 25	lhx9	26.46	0.573	M	2	C	M 2 25
B7	M 2 26	lhx9	22.55	0.811	M	2	A	M 2 26
B8	M 2 26	lhx9	23.56	0.811	M	2	B	M 2 26
B9	M 2 26	lhx9	24.15	0.811	M	2	C	M 2 26
B10	F 3 4	lhx9	25.89	0.558	F	3	A	F 3 4
B11	F 3 4	lhx9	26.29	0.558	F	3	B	F 3 4
B12	F 3 4	lhx9	26.99	0.558	F	3	C	F 3 4
C1	F 3 5	lhx9	25.04	1.119	F	3	A	F 3 5
C2	F 3 5	lhx9	25.07	1.119	F	3	B	F 3 5
C3	F 3 5	lhx9	26.99	1.119	F	3	C	F 3 5
C4	F 3 6	lhx9	26.48	0.203	F	3	A	F 3 6
C5	F 3 6	lhx9	26.08	0.203	F	3	B	F 3 6
C6	F 3 6	lhx9	26.35	0.203	F	3	C	F 3 6
C7	F 3 49	lhx9	27.39	0.309	F	3	A	F 3 49
C8	F 3 49	lhx9	26.93	0.309	F	3	B	F 3 49
C9	F 3 49	lhx9	27.52	0.309	F	3	C	F 3 49
C10	M 3 50	lhx9	26.15	0.607	M	3	A	M 3 50
C11	M 3 50	lhx9	27.36	0.607	M	3	B	M 3 50
C12	M 3 50	lhx9	26.75	0.607	M	3	C	M 3 50
D1	M 3 27	lhx9	25.69	0.437	M	3	A	M 3 27
D2	M 3 27	lhx9	26.2	0.437	M	3	B	M 3 27
D3	M 3 27	lhx9	26.56	0.437	M	3	C	M 3 27
D4	M 3 28	lhx9	25.63	0.293	M	3	A	M 3 28
D5	M 3 28	lhx9	26.19	0.293	M	3	B	M 3 28
D6	M 3 28	lhx9	26.06	0.293	M	3	C	M 3 28
D7	M 3 29	lhx9	25.99	0.397	M	3	A	M 3 29
D8	M 3 29	lhx9	26.17	0.397	M	3	B	M 3 29
D9	M 3 29	lhx9	26.75	0.397	M	3	C	M 3 29
D10	F 4 7	lhx9	23.38	0.322	F	4	A	F 4 7
D11	F 4 7	lhx9	24.02	0.322	F	4	B	F 4 7
D12	F 4 7	lhx9	23.7	0.322	F	4	C	F 4 7
E1	F 4 8	lhx9	25.75	0.781	F	4	A	F 4 8
E2	F 4 8	lhx9	24.55	0.781	F	4	B	F 4 8
E3	F 4 8	lhx9	26.01	0.781	F	4	C	F 4 8
E4	F 4 9	lhx9	23.26	0.153	F	4	A	F 4 9
E5	F 4 9	lhx9	23.26	0.153	F	4	B	F 4 9
E6	F 4 9	lhx9	23.52	0.153	F	4	C	F 4 9
E7	F 4 51	lhx9	Undetermined		F	4	A	F 4 51
E8	F 4 51	lhx9	22.35	1.115	F	4	B	F 4 51
E9	F 4 51	lhx9	23.93	1.115	F	4	C	F 4 51
E10	M 4 52	lhx9	24.78	0.18	M	4	A	M 4 52
E11	M 4 52	lhx9	25.14	0.18	M	4	B	M 4 52
E12	M 4 52	lhx9	24.97	0.18	M	4	C	M 4 52
F1	M 4 30	lhx9	24.24	0.277	M	4	A	M 4 30
F2	M 4 30	lhx9	24.06	0.277	M	4	B	M 4 30
F3	M 4 30	lhx9	24.6	0.277	M	4	C	M 4 30
F4	M 4 31	lhx9	24.29	0.124	M	4	A	M 4 31
F5	M 4 31	lhx9	24.23	0.124	M	4	B	M 4 31
F6	M 4 31	lhx9	24.47	0.124	M	4	C	M 4 31
F7	M 4 32	lhx9	24.72	0.397	M	4	A	M 4 32
F8	M 4 32	lhx9	24.22	0.397	M	4	B	M 4 32
F9	M 4 32	lhx9	25.01	0.397	M	4	C	M 4 32
F10	F 5 10	lhx9	25.09	0.133	F	5	A	F 5 10
F11	F 5 10	lhx9	25.34	0.133	F	5	B	F 5 10
F12	F 5 10	lhx9	25.15	0.133	F	5	C	F 5 10
G1	F 5 11	lhx9	24.43	0.258	F	5	A	F 5 11
G2	F 5 11	lhx9	24.33	0.258	F	5	B	F 5 11
G3	F 5 11	lhx9	23.94	0.258	F	5	C	F 5 11
G4	F 5 12	lhx9	24.1	0.293	F	5	A	F 5 12
G5	F 5 12	lhx9	23.86	0.293	F	5	B	F 5 12
G6	F 5 12	lhx9	23.52	0.293	F	5	C	F 5 12
G7	F 5 53	lhx9	24.1	0.434	F	5	A	F 5 53
G8	F 5 53	lhx9	23.6	0.434	F	5	B	F 5 53
G9	F 5 53	lhx9	24.46	0.434	F	5	C	F 5 53
G10	M 5 54	lhx9	29.36	0.35	M	5	A	M 5 54
G11	M 5 54	lhx9	28.96	0.35	M	5	B	M 5 54
G12	M 5 54	lhx9	28.66	0.35	M	5	C	M 5 54
H1	M 5 33	lhx9	25.97	1.174	M	5	A	M 5 33
H2	M 5 33	lhx9	23.88	1.174	M	5	B	M 5 33
H3	M 5 33	lhx9	24	1.174	M	5	C	M 5 33
H4	M 5 34	lhx9	24.3	0.668	M	5	A	M 5 34
H5	M 5 34	lhx9	25.19	0.668	M	5	B	M 5 34
H6	M 5 34	lhx9	25.61	0.668	M	5	C	M 5 34
H7	M 5 35	lhx9	26.89	0.353	M	5	A	M 5 35
H8	M 5 35	lhx9	26.18	0.353	M	5	B	M 5 35
H9	M 5 35	lhx9	26.49	0.353	M	5	C	M 5 35
H10	F 6 13	lhx9	25.65	0.839	F	6	A	F 6 13
H11	F 6 13	lhx9	25.76	0.839	F	6	B	F 6 13
H12	F 6 13	lhx9	27.16	0.839	F	6	C	F 6 13
A1	F 6 14	lhx9	24.54	0.777	F	6	A	F 6 14
A2	F 6 14	lhx9	24.69	0.777	F	6	B	F 6 14
A3	F 6 14	lhx9	23.28	0.777	F	6	C	F 6 14
A4	F 6 15	lhx9	24.13	0.537	F	6	A	F 6 15
A5	F 6 15	lhx9	25.02	0.537	F	6	B	F 6 15
A6	F 6 15	lhx9	24.05	0.537	F	6	C	F 6 15
A7	F 6 55	lhx9	23.43	0.512	F	6	A	F 6 55
A8	F 6 55	lhx9	24.43	0.512	F	6	B	F 6 55
A9	F 6 55	lhx9	23.76	0.512	F	6	C	F 6 55
A10	M 6 56	lhx9	24.89	0.408	M	6	A	M 6 56
A11	M 6 56	lhx9	24.08	0.408	M	6	B	M 6 56
A12	M 6 56	lhx9	24.43	0.408	M	6	C	M 6 56
B1	M 6 36	lhx9	27.82	0.617	M	6	A	M 6 36
B2	M 6 36	lhx9	27.25	0.617	M	6	B	M 6 36
B3	M 6 36	lhx9	26.59	0.617	M	6	C	M 6 36
B4	M 6 37	lhx9	26.7	0.18	M	6	A	M 6 37
B5	M 6 37	lhx9	26.38	0.18	M	6	B	M 6 37
B6	M 6 37	lhx9	26.67	0.18	M	6	C	M 6 37
B7	M 6 38	lhx9	26.46	0.549	M	6	A	M 6 38
B8	M 6 38	lhx9	27.35	0.549	M	6	B	M 6 38
B9	M 6 38	lhx9	26.34	0.549	M	6	C	M 6 38
B10	F 7 16	lhx9	26.99	0.753	F	7	A	F 7 16
B11	F 7 16	lhx9	26.38	0.753	F	7	B	F 7 16
B12	F 7 16	lhx9	25.49	0.753	F	7	C	F 7 16
C1	F 7 17	lhx9	27.11	1.6	F	7	A	F 7 17
C2	F 7 17	lhx9	29.96	1.6	F	7	B	F 7 17
C3	F 7 17	lhx9	27.28	1.6	F	7	C	F 7 17
C4	F 7 18	lhx9	26.24	0.234	F	7	A	F 7 18
C5	F 7 18	lhx9	26.58	0.234	F	7	B	F 7 18
C6	F 7 18	lhx9	26.68	0.234	F	7	C	F 7 18
C7	F 7 57	lhx9	24.76	0.417	F	7	A	F 7 57
C8	F 7 57	lhx9	25.57	0.417	F	7	B	F 7 57
C9	F 7 57	lhx9	24.99	0.417	F	7	C	F 7 57
C10	M 7 58	lhx9	26.5	0.103	M	7	A	M 7 58
C11	M 7 58	lhx9	26.33	0.103	M	7	B	M 7 58
C12	M 7 58	lhx9	26.31	0.103	M	7	C	M 7 58
D1	M 7 39	lhx9	30.02	0.552	M	7	A	M 7 39
D2	M 7 39	lhx9	29.87	0.552	M	7	B	M 7 39
D3	M 7 39	lhx9	30.89	0.552	M	7	C	M 7 39
D4	M 7 40	lhx9	29.44	0.395	M	7	A	M 7 40
D5	M 7 40	lhx9	29.43	0.395	M	7	B	M 7 40
D6	M 7 40	lhx9	28.75	0.395	M	7	C	M 7 40
D7	M 7 41	lhx9	28.05	0.35	M	7	A	M 7 41
D8	M 7 41	lhx9	28.17	0.35	M	7	B	M 7 41
D9	M 7 41	lhx9	27.52	0.35	M	7	C	M 7 41
D10	F 8 19	lhx9	26.87	0.248	F	8	A	F 8 19
D11	F 8 19	lhx9	26.49	0.248	F	8	B	F 8 19
D12	F 8 19	lhx9	26.96	0.248	F	8	C	F 8 19
E1	F 8 20	lhx9	26.89	0.264	F	8	A	F 8 20
E2	F 8 20	lhx9	27.36	0.264	F	8	B	F 8 20
E3	F 8 20	lhx9	26.91	0.264	F	8	C	F 8 20
E4	F 8 59	lhx9	28.55	0.155	F	8	A	F 8 59
E5	F 8 59	lhx9	28.86	0.155	F	8	B	F 8 59
E6	F 8 59	lhx9	28.67	0.155	F	8	C	F 8 59
E7	M 8 60	lhx9	25.78	0.226	M	8	A	M 8 60
E8	M 8 60	lhx9	25.45	0.226	M	8	B	M 8 60
E9	M 8 60	lhx9	25.35	0.226	M	8	C	M 8 60
E10	M 8 42	lhx9	26.38	0.496	M	8	A	M 8 42
E11	M 8 42	lhx9	25.39	0.496	M	8	B	M 8 42
E12	M 8 42	lhx9	25.9	0.496	M	8	C	M 8 42
F1	F 8 21	lhx9	26.57	0.38	F	8	A	F 8 21
F2	F 8 21	lhx9	25.82	0.38	F	8	B	F 8 21
F3	F 8 21	lhx9	26.15	0.38	F	8	C	F 8 21
F4	M 8 43	lhx9	27.65	0.304	M	8	A	M 8 43
F5	M 8 43	lhx9	27.31	0.304	M	8	B	M 8 43
F6	M 8 43	lhx9	27.92	0.304	M	8	C	M 8 43
F7	M 8 44	lhx9	28.88	0.387	M	8	A	M 8 44
F8	M 8 44	lhx9	28.85	0.387	M	8	B	M 8 44
F9	M 8 44	lhx9	29.54	0.387	M	8	C	M 8 44
F10	F 9 22	lhx9	24.27	0.064	F	9	A	F 9 22
F11	F 9 22	lhx9	24.24	0.064	F	9	B	F 9 22
F12	F 9 22	lhx9	24.15	0.064	F	9	C	F 9 22
G1	F 9 23	lhx9	25.73	0.404	F	9	A	F 9 23
G2	F 9 23	lhx9	25	0.404	F	9	B	F 9 23
G3	F 9 23	lhx9	25.08	0.404	F	9	C	F 9 23
G4	F 9 61	lhx9	25.16	0.584	F	9	A	F 9 61
G5	F 9 61	lhx9	25.95	0.584	F	9	B	F 9 61
G6	F 9 61	lhx9	24.8	0.584	F	9	C	F 9 61
G7	M 9 62	lhx9	26.71	0.273	M	9	A	M 9 62
G8	M 9 62	lhx9	27.14	0.273	M	9	B	M 9 62
G9	M 9 62	lhx9	27.21	0.273	M	9	C	M 9 62
G10	M 9 45	lhx9	33.25	1.094	M	9	A	M 9 45
G11	M 9 45	lhx9	31.28	1.094	M	9	B	M 9 45
G12	M 9 45	lhx9	31.44	1.094	M	9	C	M 9 45
H1	M 9 46	lhx9	26.36	0.119	M	9	A	M 9 46
H2	M 9 46	lhx9	26.13	0.119	M	9	B	M 9 46
H3	M 9 46	lhx9	26.19	0.119	M	9	C	M 9 46
H4		lhx9	Undetermined			NTC	A
H5		lhx9	35.66			NTC	B
H6		lhx9	34.62			NTC	C

## Sheet: DAX1
Well	Sample Name	Detector	CT	Std. Dev. CT	Sex	DPF	reapet	Sample Name
A1	F 2 1	dax1	25.15	0.614	F	2	A	F 2 1
A2	F 2 1	dax1	26.3	0.614	F	2	B	F 2 1
A3	F 2 1	dax1	25.36	0.614	F	2	C	F 2 1
A4	F 2 2	dax1	26.13	0.415	F	2	A	F 2 2
A5	F 2 2	dax1	26.84	0.415	F	2	B	F 2 2
A6	F 2 2	dax1	26.11	0.415	F	2	C	F 2 2
A7	F 2 47	dax1	27.2	0.367	F	2	A	F 2 47
A8	F 2 47	dax1	27.43	0.367	F	2	B	F 2 47
A9	F 2 47	dax1	27.92	0.367	F	2	C	F 2 47
A10	M 2 48	dax1	27.65	0.314	M	2	A	M 2 48
A11	M 2 48	dax1	27.41	0.314	M	2	B	M 2 48
A12	M 2 48	dax1	28.03	0.314	M	2	C	M 2 48
B1	M 2 24	dax1	26.21	0.545	M	2	A	M 2 24
B2	M 2 24	dax1	26.93	0.545	M	2	B	M 2 24
B3	M 2 24	dax1	25.86	0.545	M	2	C	M 2 24
B4	M 2 25	dax1	25.19	0.333	M	2	A	M 2 25
B5	M 2 25	dax1	25.29	0.333	M	2	B	M 2 25
B6	M 2 25	dax1	24.67	0.333	M	2	C	M 2 25
B7	M 2 26	dax1	24.83	0.272	M	2	A	M 2 26
B8	M 2 26	dax1	24.82	0.272	M	2	B	M 2 26
B9	M 2 26	dax1	25.3	0.272	M	2	C	M 2 26
B10	F 3 4	dax1	25.98	0.613	F	3	A	F 3 4
B11	F 3 4	dax1	26.53	0.613	F	3	B	F 3 4
B12	F 3 4	dax1	27.21	0.613	F	3	C	F 3 4
C1	F 3 5	dax1	25.1	0.238	F	3	A	F 3 5
C2	F 3 5	dax1	24.67	0.238	F	3	B	F 3 5
C3	F 3 5	dax1	25.06	0.238	F	3	C	F 3 5
C4	F 3 6	dax1	27.1	0.401	F	3	A	F 3 6
C5	F 3 6	dax1	27.52	0.401	F	3	B	F 3 6
C6	F 3 6	dax1	26.72	0.401	F	3	C	F 3 6
C7	F 3 49	dax1	28.89	0.594	F	3	A	F 3 49
C8	F 3 49	dax1	28.62	0.594	F	3	B	F 3 49
C9	F 3 49	dax1	29.76	0.594	F	3	C	F 3 49
C10	M 3 50	dax1	28.08	0.487	M	3	A	M 3 50
C11	M 3 50	dax1	28.06	0.487	M	3	B	M 3 50
C12	M 3 50	dax1	28.91	0.487	M	3	C	M 3 50
D1	M 3 27	dax1	25.59	0.29	M	3	A	M 3 27
D2	M 3 27	dax1	26.04	0.29	M	3	B	M 3 27
D3	M 3 27	dax1	25.5	0.29	M	3	C	M 3 27
D4	M 3 28	dax1	25.03	0.521	M	3	A	M 3 28
D5	M 3 28	dax1	24.98	0.521	M	3	B	M 3 28
D6	M 3 28	dax1	24.1	0.521	M	3	C	M 3 28
D7	M 3 29	dax1	24.52	0.227	M	3	A	M 3 29
D8	M 3 29	dax1	24.34	0.227	M	3	B	M 3 29
D9	M 3 29	dax1	24.79	0.227	M	3	C	M 3 29
D10	F 4 7	dax1	25.32	0.45	F	4	A	F 4 7
D11	F 4 7	dax1	25.4	0.45	F	4	B	F 4 7
D12	F 4 7	dax1	26.14	0.45	F	4	C	F 4 7
E1	F 4 8	dax1	28.05	0.211	F	4	A	F 4 8
E2	F 4 8	dax1	28.07	0.211	F	4	B	F 4 8
E3	F 4 8	dax1	27.69	0.211	F	4	C	F 4 8
E4	F 4 9	dax1	25.57	0.261	F	4	A	F 4 9
E5	F 4 9	dax1	25.78	0.261	F	4	B	F 4 9
E6	F 4 9	dax1	25.26	0.261	F	4	C	F 4 9
E7	F 4 51	dax1	25.9	0.409	F	4	A	F 4 51
E8	F 4 51	dax1	25.46	0.409	F	4	B	F 4 51
E9	F 4 51	dax1	26.28	0.409	F	4	C	F 4 51
E10	M 4 52	dax1	25.75	0.301	M	4	A	M 4 52
E11	M 4 52	dax1	26.29	0.301	M	4	B	M 4 52
E12	M 4 52	dax1	26.25	0.301	M	4	C	M 4 52
F1	M 4 30	dax1	26.4	3.267	M	4	A	M 4 30
F2	M 4 30	dax1	32.04	3.267	M	4	B	M 4 30
F3	M 4 30	dax1	26.37	3.267	M	4	C	M 4 30
F4	M 4 31	dax1	27.13	0.413	M	4	A	M 4 31
F5	M 4 31	dax1	27	0.413	M	4	B	M 4 31
F6	M 4 31	dax1	26.36	0.413	M	4	C	M 4 31
F7	M 4 32	dax1	25.49	0.318	M	4	A	M 4 32
F8	M 4 32	dax1	25.97	0.318	M	4	B	M 4 32
F9	M 4 32	dax1	26.09	0.318	M	4	C	M 4 32
F10	F 5 10	dax1	26.75	0.161	F	5	A	F 5 10
F11	F 5 10	dax1	26.89	0.161	F	5	B	F 5 10
F12	F 5 10	dax1	27.07	0.161	F	5	C	F 5 10
G1	F 5 11	dax1	26.12	0.501	F	5	A	F 5 11
G2	F 5 11	dax1	26.51	0.501	F	5	B	F 5 11
G3	F 5 11	dax1	27.11	0.501	F	5	C	F 5 11
G4	F 5 12	dax1	26.31	0.201	F	5	A	F 5 12
G5	F 5 12	dax1	26.42	0.201	F	5	B	F 5 12
G6	F 5 12	dax1	26.03	0.201	F	5	C	F 5 12
G7	F 5 53	dax1	26.05	0.454	F	5	A	F 5 53
G8	F 5 53	dax1	26.08	0.454	F	5	B	F 5 53
G9	F 5 53	dax1	26.85	0.454	F	5	C	F 5 53
G10	M 5 54	dax1	26.91	0.208	M	5	A	M 5 54
G11	M 5 54	dax1	26.93	0.208	M	5	B	M 5 54
G12	M 5 54	dax1	27.28	0.208	M	5	C	M 5 54
H1	M 5 33	dax1	26.37	0.383	M	5	A	M 5 33
H2	M 5 33	dax1	26.35	0.383	M	5	B	M 5 33
H3	M 5 33	dax1	27.03	0.383	M	5	C	M 5 33
H4	M 5 34	dax1	26.34	0.161	M	5	A	M 5 34
H5	M 5 34	dax1	26.64	0.161	M	5	B	M 5 34
H6	M 5 34	dax1	26.4	0.161	M	5	C	M 5 34
H7	M 5 35	dax1	27.06	0.281	M	5	A	M 5 35
H8	M 5 35	dax1	26.52	0.281	M	5	B	M 5 35
H9	M 5 35	dax1	26.66	0.281	M	5	C	M 5 35
H10	F 6 13	dax1	28.15	0.49	F	6	A	F 6 13
H11	F 6 13	dax1	27.84	0.49	F	6	B	F 6 13
H12	F 6 13	dax1	28.8	0.49	F	6	C	F 6 13
A1	F 6 14	dax1	26.43	0.426	F	6	A	F 6 14
A2	F 6 14	dax1	26.37	0.426	F	6	B	F 6 14
A3	F 6 14	dax1	25.66	0.426	F	6	C	F 6 14
A4	F 6 15	dax1	26.16	0.074	F	6	A	F 6 15
A5	F 6 15	dax1	Undetermined		F	6	B	F 6 15
A6	F 6 15	dax1	26.05	0.074	F	6	C	F 6 15
A7	F 6 55	dax1	26.65	0	F	6	A	F 6 55
A8	F 6 55	dax1	Undetermined		F	6	B	F 6 55
A9	F 6 55	dax1	26.65	0	F	6	C	F 6 55
A10	M 6 56	dax1	27.25	0.292	M	6	A	M 6 56
A11	M 6 56	dax1	26.96	0.292	M	6	B	M 6 56
A12	M 6 56	dax1	26.66	0.292	M	6	C	M 6 56
B1	M 6 36	dax1	27.51	0.247	M	6	A	M 6 36
B2	M 6 36	dax1	27.87	0.247	M	6	B	M 6 36
B3	M 6 36	dax1	27.98	0.247	M	6	C	M 6 36
B4	M 6 37	dax1	27.42	0.319	M	6	A	M 6 37
B5	M 6 37	dax1	27.42	0.319	M	6	B	M 6 37
B6	M 6 37	dax1	27.97	0.319	M	6	C	M 6 37
B7	M 6 38	dax1	26.44	0.358	M	6	A	M 6 38
B8	M 6 38	dax1	27.12	0.358	M	6	B	M 6 38
B9	M 6 38	dax1	26.59	0.358	M	6	C	M 6 38
B10	F 7 16	dax1	28.71	0.32	F	7	A	F 7 16
B11	F 7 16	dax1	28.07	0.32	F	7	B	F 7 16
B12	F 7 16	dax1	28.38	0.32	F	7	C	F 7 16
C1	F 7 17	dax1	28.94	0.231	F	7	A	F 7 17
C2	F 7 17	dax1	29.12	0.231	F	7	B	F 7 17
C3	F 7 17	dax1	28.66	0.231	F	7	C	F 7 17
C4	F 7 18	dax1	28.79	0.231	F	7	A	F 7 18
C5	F 7 18	dax1	28.33	0.231	F	7	B	F 7 18
C6	F 7 18	dax1	28.54	0.231	F	7	C	F 7 18
C7	F 7 57	dax1	26.62	0.491	F	7	A	F 7 57
C8	F 7 57	dax1	27.6	0.491	F	7	B	F 7 57
C9	F 7 57	dax1	26.98	0.491	F	7	C	F 7 57
C10	M 7 58	dax1	27.5	0.11	M	7	A	M 7 58
C11	M 7 58	dax1	27.54	0.11	M	7	B	M 7 58
C12	M 7 58	dax1	27.7	0.11	M	7	C	M 7 58
D1	M 7 39	dax1	29.99	0.365	M	7	A	M 7 39
D2	M 7 39	dax1	29.58	0.365	M	7	B	M 7 39
D3	M 7 39	dax1	29.26	0.365	M	7	C	M 7 39
D4	M 7 40	dax1	27.86	0.111	M	7	A	M 7 40
D5	M 7 40	dax1	28.08	0.111	M	7	B	M 7 40
D6	M 7 40	dax1	27.98	0.111	M	7	C	M 7 40
D7	M 7 41	dax1	28.93	0.359	M	7	A	M 7 41
D8	M 7 41	dax1	28.26	0.359	M	7	B	M 7 41
D9	M 7 41	dax1	28.36	0.359	M	7	C	M 7 41
D10	F 8 19	dax1	28.18	0.468	F	8	A	F 8 19
D11	F 8 19	dax1	27.25	0.468	F	8	B	F 8 19
D12	F 8 19	dax1	27.82	0.468	F	8	C	F 8 19
E1	F 8 20	dax1	28.73	0.195	F	8	A	F 8 20
E2	F 8 20	dax1	29.12	0.195	F	8	B	F 8 20
E3	F 8 20	dax1	28.96	0.195	F	8	C	F 8 20
E4	F 8 59	dax1	27.93	0.128	F	8	A	F 8 59
E5	F 8 59	dax1	28.09	0.128	F	8	B	F 8 59
E6	F 8 59	dax1	28.18	0.128	F	8	C	F 8 59
E7	M 8 60	dax1	27.19	0.167	M	8	A	M 8 60
E8	M 8 60	dax1	26.92	0.167	M	8	B	M 8 60
E9	M 8 60	dax1	27.22	0.167	M	8	C	M 8 60
E10	M 8 42	dax1	27.12	0.469	M	8	A	M 8 42
E11	M 8 42	dax1	26.34	0.469	M	8	B	M 8 42
E12	M 8 42	dax1	27.18	0.469	M	8	C	M 8 42
F1	F 8 21	dax1	28.16	0.386	F	8	A	F 8 21
F2	F 8 21	dax1	28	0.386	F	8	B	F 8 21
F3	F 8 21	dax1	27.43	0.386	F	8	C	F 8 21
F4	M 8 43	dax1	27.09	0.227	M	8	A	M 8 43
F5	M 8 43	dax1	27.5	0.227	M	8	B	M 8 43
F6	M 8 43	dax1	27.13	0.227	M	8	C	M 8 43
F7	M 8 44	dax1	30.1	0.114	M	8	A	M 8 44
F8	M 8 44	dax1	30.11	0.114	M	8	B	M 8 44
F9	M 8 44	dax1	30.3	0.114	M	8	C	M 8 44
F10	F 9 22	dax1	24.14	0.838	F	9	A	F 9 22
F11	F 9 22	dax1	25.27	0.838	F	9	B	F 9 22
F12	F 9 22	dax1	25.78	0.838	F	9	C	F 9 22
G1	F 9 23	dax1	25.5	0.25	F	9	A	F 9 23
G2	F 9 23	dax1	25.98	0.25	F	9	B	F 9 23
G3	F 9 23	dax1	25.87	0.25	F	9	C	F 9 23
G4	F 9 61	dax1	26.7	0.477	F	9	A	F 9 61
G5	F 9 61	dax1	27.51	0.477	F	9	B	F 9 61
G6	F 9 61	dax1	26.66	0.477	F	9	C	F 9 61
G7	M 9 62	dax1	28.96	0.364	M	9	A	M 9 62
G8	M 9 62	dax1	29.02	0.364	M	9	B	M 9 62
G9	M 9 62	dax1	28.36	0.364	M	9	C	M 9 62
G10	M 9 45	dax1	29.6	0.597	M	9	A	M 9 45
G11	M 9 45	dax1	30.59	0.597	M	9	B	M 9 45
G12	M 9 45	dax1	30.66	0.597	M	9	C	M 9 45
H1	M 9 46	dax1	27.36	0.411	M	9	A	M 9 46
H2	M 9 46	dax1	27.46	0.411	M	9	B	M 9 46
H3	M 9 46	dax1	26.7	0.411	M	9	C	M 9 46
H4		dax1	Undetermined			NTC	A
H5		dax1	Undetermined			NTC	B
H6		dax1	36.84			NTC	C

## Sheet: Foxl2
Well	Sample Name	Detector	CT	Std. Dev. CT	Sex	DPF	reapet	Sample Name
A1	F 2 1	foxl2	23.16	1.474	F	2	A	F 2 1
A2	F 2 1	foxl2	25.38	1.474	F	2	B	F 2 1
A3	F 2 1	foxl2	22.59	1.474	F	2	C	F 2 1
A4	F 2 2	foxl2	23.77	0.041	F	2	A	F 2 2
A5	F 2 2	foxl2	23.86	0.041	F	2	B	F 2 2
A6	F 2 2	foxl2	23.83	0.041	F	2	C	F 2 2
A7	F 2 47	foxl2	24.1	0.394	F	2	A	F 2 47
A8	F 2 47	foxl2	24.84	0.394	F	2	B	F 2 47
A9	F 2 47	foxl2	24.24	0.394	F	2	C	F 2 47
A10	M 2 48	foxl2	25.37	0.395	M	2	A	M 2 48
A11	M 2 48	foxl2	24.76	0.395	M	2	B	M 2 48
A12	M 2 48	foxl2	24.64	0.395	M	2	C	M 2 48
B1	M 2 24	foxl2	25.6	0.288	M	2	A	M 2 24
B2	M 2 24	foxl2	25.95	0.288	M	2	B	M 2 24
B3	M 2 24	foxl2	25.38	0.288	M	2	C	M 2 24
B4	M 2 25	foxl2	25.09	0.228	M	2	A	M 2 25
B5	M 2 25	foxl2	24.8	0.228	M	2	B	M 2 25
B6	M 2 25	foxl2	24.64	0.228	M	2	C	M 2 25
B7	M 2 26	foxl2	22.95	0.188	M	2	A	M 2 26
B8	M 2 26	foxl2	23.28	0.188	M	2	B	M 2 26
B9	M 2 26	foxl2	22.97	0.188	M	2	C	M 2 26
B10	F 3 4	foxl2	25.18	0.404	F	3	A	F 3 4
B11	F 3 4	foxl2	24.89	0.404	F	3	B	F 3 4
B12	F 3 4	foxl2	24.38	0.404	F	3	C	F 3 4
C1	F 3 5	foxl2	24.6	0.426	F	3	A	F 3 5
C2	F 3 5	foxl2	23.88	0.426	F	3	B	F 3 5
C3	F 3 5	foxl2	23.85	0.426	F	3	C	F 3 5
C4	F 3 6	foxl2	25.58	0.239	F	3	A	F 3 6
C5	F 3 6	foxl2	25.77	0.239	F	3	B	F 3 6
C6	F 3 6	foxl2	25.3	0.239	F	3	C	F 3 6
C7	F 3 49	foxl2	26.25	0.101	F	3	A	F 3 49
C8	F 3 49	foxl2	26.44	0.101	F	3	B	F 3 49
C9	F 3 49	foxl2	26.41	0.101	F	3	C	F 3 49
C10	M 3 50	foxl2	25.41	0.199	M	3	A	M 3 50
C11	M 3 50	foxl2	25.27	0.199	M	3	B	M 3 50
C12	M 3 50	foxl2	25.66	0.199	M	3	C	M 3 50
D1	M 3 27	foxl2	24.49	0.615	M	3	A	M 3 27
D2	M 3 27	foxl2	25.59	0.615	M	3	B	M 3 27
D3	M 3 27	foxl2	24.55	0.615	M	3	C	M 3 27
D4	M 3 28	foxl2	24.13	0.195	M	3	A	M 3 28
D5	M 3 28	foxl2	24.51	0.195	M	3	B	M 3 28
D6	M 3 28	foxl2	24.27	0.195	M	3	C	M 3 28
D7	M 3 29	foxl2	24	0.165	M	3	A	M 3 29
D8	M 3 29	foxl2	24.19	0.165	M	3	B	M 3 29
D9	M 3 29	foxl2	24.33	0.165	M	3	C	M 3 29
D10	F 4 7	foxl2	24.82	0.416	F	4	A	F 4 7
D11	F 4 7	foxl2	24.26	0.416	F	4	B	F 4 7
D12	F 4 7	foxl2	24.01	0.416	F	4	C	F 4 7
E1	F 4 8	foxl2	26.67	0.329	F	4	A	F 4 8
E2	F 4 8	foxl2	26.29	0.329	F	4	B	F 4 8
E3	F 4 8	foxl2	26.94	0.329	F	4	C	F 4 8
E4	F 4 9	foxl2	24.01	0.234	F	4	A	F 4 9
E5	F 4 9	foxl2	24.21	0.234	F	4	B	F 4 9
E6	F 4 9	foxl2	23.74	0.234	F	4	C	F 4 9
E7	F 4 51	foxl2	24.65	0.139	F	4	A	F 4 51
E8	F 4 51	foxl2	24.41	0.139	F	4	B	F 4 51
E9	F 4 51	foxl2	24.4	0.139	F	4	C	F 4 51
E10	F 4 52	foxl2	24.61	0.398	M	4	A	M 4 52
E11	F 4 52	foxl2	24.28	0.398	M	4	B	M 4 52
E12	F 4 52	foxl2	23.81	0.398	M	4	C	M 4 52
F1	M 4 30	foxl2	26.51	1.006	M	4	A	M 4 30
F2	M 4 30	foxl2	25.38	1.006	M	4	B	M 4 30
F3	M 4 30	foxl2	24.5	1.006	M	4	C	M 4 30
F4	M 4 31	foxl2	25.51	0.207	M	4	A	M 4 31
F5	M 4 31	foxl2	25.1	0.207	M	4	B	M 4 31
F6	M 4 31	foxl2	25.3	0.207	M	4	C	M 4 31
F7	M 4 32	foxl2	24.29	0.557	M	4	A	M 4 32
F8	M 4 32	foxl2	25.12	0.557	M	4	B	M 4 32
F9	M 4 32	foxl2	24.06	0.557	M	4	C	M 4 32
F10	F 5 10	foxl2	25.58	0.346	F	5	A	F 5 10
F11	F 5 10	foxl2	26.06	0.346	F	5	B	F 5 10
F12	F 5 10	foxl2	25.38	0.346	F	5	C	F 5 10
G1	F 5 11	foxl2	24.52	0.268	F	5	A	F 5 11
G2	F 5 11	foxl2	25.02	0.268	F	5	B	F 5 11
G3	F 5 11	foxl2	24.62	0.268	F	5	C	F 5 11
G4	F 5 12	foxl2	25.57	1.313	F	5	A	F 5 12
G5	F 5 12	foxl2	24.35	1.313	F	5	B	F 5 12
G6	F 5 12	foxl2	26.97	1.313	F	5	C	F 5 12
G7	F 5 53	foxl2	25.37	0.171	F	5	A	F 5 53
G8	F 5 53	foxl2	25.18	0.171	F	5	B	F 5 53
G9	F 5 53	foxl2	25.02	0.171	F	5	C	F 5 53
G10	M 5 54	foxl2	27.54	0.436	M	5	A	M 5 54
G11	M 5 54	foxl2	27.1	0.436	M	5	B	M 5 54
G12	M 5 54	foxl2	26.67	0.436	M	5	C	M 5 54
H1	M 5 33	foxl2	24.98	0.457	M	5	A	M 5 33
H2	M 5 33	foxl2	24.17	0.457	M	5	B	M 5 33
H3	M 5 33	foxl2	24.2	0.457	M	5	C	M 5 33
H4	M 5 34	foxl2	24.87	1.214	M	5	A	M 5 34
H5	M 5 34	foxl2	25.28	1.214	M	5	B	M 5 34
H6	M 5 34	foxl2	27.15	1.214	M	5	C	M 5 34
H7	M 5 35	foxl2	27.45	0.8	M	5	A	M 5 35
H8	M 5 35	foxl2	26.52	0.8	M	5	B	M 5 35
H9	M 5 35	foxl2	25.85	0.8	M	5	C	M 5 35
H10	F 6 13	foxl2	26.97	0.244	F	6	A	F 6 13
H11	F 6 13	foxl2	26.51	0.244	F	6	B	F 6 13
H12	F 6 13	foxl2	26.89	0.244	F	6	C	F 6 13
A1	F 6 14	foxl2	25.5	0.63	F	6	A	F 6 14
A2	F 6 14	foxl2	25.71	0.63	F	6	B	F 6 14
A3	F 6 14	foxl2	24.53	0.63	F	6	C	F 6 14
A4	F 6 15	foxl2	25.22	0.663	F	6	A	F 6 15
A5	F 6 15	foxl2	26.43	0.663	F	6	B	F 6 15
A6	F 6 15	foxl2	25.35	0.663	F	6	C	F 6 15
A7	F 6 55	foxl2	25.76	0.236	F	6	A	F 6 55
A8	F 6 55	foxl2	26.01	0.236	F	6	B	F 6 55
A9	F 6 55	foxl2	25.53	0.236	F	6	C	F 6 55
A10	M 6 56	foxl2	25.29	0.471	M	6	A	M 6 56
A11	M 6 56	foxl2	26.23	0.471	M	6	B	M 6 56
A12	M 6 56	foxl2	25.78	0.471	M	6	C	M 6 56
B1	M 6 36	foxl2	26.43	0.425	M	6	A	M 6 36
B2	M 6 36	foxl2	27.26	0.425	M	6	B	M 6 36
B3	M 6 36	foxl2	26.7	0.425	M	6	C	M 6 36
B4	M 6 37	foxl2	27.21	0.356	M	6	A	M 6 37
B5	M 6 37	foxl2	26.51	0.356	M	6	B	M 6 37
B6	M 6 37	foxl2	27.01	0.356	M	6	C	M 6 37
B7	M 6 38	foxl2	26.37	0.164	M	6	A	M 6 38
B8	M 6 38	foxl2	26.69	0.164	M	6	B	M 6 38
B9	M 6 38	foxl2	26.61	0.164	M	6	C	M 6 38
B10	F 7 16	foxl2	27.52	0.195	F	7	A	F 7 16
B11	F 7 16	foxl2	27.74	0.195	F	7	B	F 7 16
B12	F 7 16	foxl2	27.35	0.195	F	7	C	F 7 16
C1	F 7 17	foxl2	27.49	0.425	F	7	A	F 7 17
C2	F 7 17	foxl2	28.14	0.425	F	7	B	F 7 17
C3	F 7 17	foxl2	27.34	0.425	F	7	C	F 7 17
C4	F 7 18	foxl2	27.12	0.213	F	7	A	F 7 18
C5	F 7 18	foxl2	27.25	0.213	F	7	B	F 7 18
C6	F 7 18	foxl2	27.54	0.213	F	7	C	F 7 18
C7	F 7 57	foxl2	26.02	0.165	F	7	A	F 7 57
C8	F 7 57	foxl2	26.34	0.165	F	7	B	F 7 57
C9	F 7 57	foxl2	26.12	0.165	F	7	C	F 7 57
C10	M 7 58	foxl2	26.37	0.207	M	7	A	M 7 58
C11	M 7 58	foxl2	26.78	0.207	M	7	B	M 7 58
C12	M 7 58	foxl2	26.49	0.207	M	7	C	M 7 58
D1	M 7 39	foxl2	30.01	0.264	M	7	A	M 7 39
D2	M 7 39	foxl2	30.45	0.264	M	7	B	M 7 39
D3	M 7 39	foxl2	29.98	0.264	M	7	C	M 7 39
D4	M 7 40	foxl2	28.23	0.446	M	7	A	M 7 40
D5	M 7 40	foxl2	28.98	0.446	M	7	B	M 7 40
D6	M 7 40	foxl2	29.03	0.446	M	7	C	M 7 40
D7	M 7 41	foxl2	28.36	0.245	M	7	A	M 7 41
D8	M 7 41	foxl2	28.42	0.245	M	7	B	M 7 41
D9	M 7 41	foxl2	27.97	0.245	M	7	C	M 7 41
D10	F 8 19	foxl2	26.99	0.335	F	8	A	F 8 19
D11	F 8 19	foxl2	27.29	0.335	F	8	B	F 8 19
D12	F 8 19	foxl2	27.66	0.335	F	8	C	F 8 19
E1	F 8 20	foxl2	27.85	0.629	F	8	A	F 8 20
E2	F 8 20	foxl2	28.87	0.629	F	8	B	F 8 20
E3	F 8 20	foxl2	27.72	0.629	F	8	C	F 8 20
E4	F 8 59	foxl2	28.23	0.367	F	8	A	F 8 59
E5	F 8 59	foxl2	28.21	0.367	F	8	B	F 8 59
E6	F 8 59	foxl2	28.86	0.367	F	8	C	F 8 59
E7	M 8 60	foxl2	26.88	0.089	M	8	A	M 8 60
E8	M 8 60	foxl2	26.74	0.089	M	8	B	M 8 60
E9	M 8 60	foxl2	26.91	0.089	M	8	C	M 8 60
E10	M 8 42	foxl2	26.02	0.347	M	8	A	M 8 42
E11	M 8 42	foxl2	26.05	0.347	M	8	B	M 8 42
E12	M 8 42	foxl2	26.64	0.347	M	8	C	M 8 42
F1	F 8 21	foxl2	26.95	0.568	F	8	A	F 8 21
F2	F 8 21	foxl2	27.64	0.568	F	8	B	F 8 21
F3	F 8 21	foxl2	26.52	0.568	F	8	C	F 8 21
F4	M 8 43	foxl2	27.04	0.207	M	8	A	M 8 43
F5	M 8 43	foxl2	27.31	0.207	M	8	B	M 8 43
F6	M 8 43	foxl2	27.44	0.207	M	8	C	M 8 43
F7	M 8 44	foxl2	29.42	0.18	M	8	A	M 8 44
F8	M 8 44	foxl2	29.76	0.18	M	8	B	M 8 44
F9	M 8 44	foxl2	29.51	0.18	M	8	C	M 8 44
F10	F 9 22	foxl2	24.81	0.326	F	9	A	F 9 22
F11	F 9 22	foxl2	24.18	0.326	F	9	B	F 9 22
F12	F 9 22	foxl2	24.36	0.326	F	9	C	F 9 22
G1	F 9 23	foxl2	26.48	0.772	F	9	A	F 9 23
G2	F 9 23	foxl2	26.62	0.772	F	9	B	F 9 23
G3	F 9 23	foxl2	25.22	0.772	F	9	C	F 9 23
G4	F 9 61	foxl2	27.07	0.449	F	9	A	F 9 61
G5	F 9 61	foxl2	26.42	0.449	F	9	B	F 9 61
G6	F 9 61	foxl2	26.21	0.449	F	9	C	F 9 61
G7	M 9 62	foxl2	28.02	0.382	M	9	A	M 9 62
G8	M 9 62	foxl2	27.75	0.382	M	9	B	M 9 62
G9	M 9 62	foxl2	27.27	0.382	M	9	C	M 9 62
G10	M 9 45	foxl2	29.74	0.47	M	9	A	M 9 45
G11	M 9 45	foxl2	28.98	0.47	M	9	B	M 9 45
G12	M 9 45	foxl2	29.84	0.47	M	9	C	M 9 45
H1	M 9 46	foxl2	27.98	0.621	M	9	A	M 9 46
H2	M 9 46	foxl2	27.1	0.621	M	9	B	M 9 46
H3	M 9 46	foxl2	26.78	0.621	M	9	C	M 9 46
H4		foxl2	Undetermined			NTC	A
H5		foxl2	Undetermined			NTC	B
H6		foxl2	36.29			NTC	C

## Sheet: cyp19a
Sex	DPF	reapet	Well	Sample	Sample Name	CT cyp19b	Std. Dev. CT
F	2	A	A1	1	F 2 1	25.23	0.571
F	2	B	A2	1	F 2 1	24.23	0.571
F	2	C	A3	1	F 2 1	24.25	0.571
F	2	A	A4	2	F 2 2	26.39	0.512
F	2	B	A5	2	F 2 2	25.77	0.512
F	2	C	A6	2	F 2 2	25.37	0.512
F	2	A	A7	47	F 2 47	26.5	0.229
F	2	B	A8	47	F 2 47	26.26	0.229
F	2	C	A9	47	F 2 47	26.05	0.229
M	2	A	A10	48	M 2 48	27.14	0.721
M	2	B	A11	48	M 2 48	25.7	0.721
M	2	C	A12	48	M 2 48	26.51	0.721
M	2	A	B1	24	M 2 24	25.88	0.346
M	2	B	B2	24	M 2 24	25.51	0.346
M	2	C	B3	24	M 2 24	25.19	0.346
M	2	A	B4	25	M 2 25	24.21	0.29
M	2	B	B5	25	M 2 25	24.39	0.29
M	2	C	B6	25	M 2 25	24.78	0.29
M	2	A	B7	26	M 2 26	24.37	0.191
M	2	B	B8	26	M 2 26	24.58	0.191
M	2	C	B9	26	M 2 26	24.19	0.191
F	3	A	B10	4	F 3 4	24.64	0.524
F	3	B	B11	4	F 3 4	23.62	0.524
F	3	C	B12	4	F 3 4	23.9	0.524
F	3	A	C1	5	F 3 5	24.05	0.153
F	3	B	C2	5	F 3 5	23.8	0.153
F	3	C	C3	5	F 3 5	24.07	0.153
F	3	A	C4	6	F 3 6	24.67	0.256
F	3	B	C5	6	F 3 6	24.48	0.256
F	3	C	C6	6	F 3 6	24.16	0.256
F	3	A	C7	49	F 3 49	25.07	0.482
F	3	B	C8	49	F 3 49	24.63	0.482
F	3	C	C9	49	F 3 49	24.11	0.482
M	3	A	C10	50	M 3 50	23.99	0.486
M	3	B	C11	50	M 3 50	24.4	0.486
M	3	C	C12	50	M 3 50	23.43	0.486
M	3	A	D1	27	M 3 27	25.02	0.826
M	3	B	D2	27	M 3 27	24.24	0.826
M	3	C	D3	27	M 3 27	23.37	0.826
M	3	A	D4	28	M 3 28	23.41	0.37
M	3	B	D5	28	M 3 28	24.03	0.37
M	3	C	D6	28	M 3 28	24.07	0.37
M	3	A	D7	29	M 3 29	23.93	0.714
M	3	B	D8	29	M 3 29	23.89	0.714
M	3	C	D9	29	M 3 29	22.67	0.714
F	4	A	D10	7	F 4 7	26.11	0.516
F	4	B	D11	7	F 4 7	25.11	0.516
F	4	C	D12	7	F 4 7	25.39	0.516
F	4	A	E1	8	F 4 8	28.82	0.878
F	4	B	E2	8	F 4 8	27.7	0.878
F	4	C	E3	8	F 4 8	27.09	0.878
F	4	A	E4	9	F 4 9	25.21	0.331
F	4	B	E5	9	F 4 9	25.66	0.331
F	4	C	E6	9	F 4 9	25.85	0.331
F	4	A	E7	51	F 4 51	26.38	0.65
F	4	B	E8	51	F 4 51	26.5	0.65
F	4	C	E9	51	F 4 51	25.32	0.65
M	4	A	E10	52	M 4 52	26.57	0.374
M	4	B	E11	52	M 4 52	25.83	0.374
M	4	C	E12	52	M 4 52	26.12	0.374
M	4	A	F1	30	M 4 30	27.41	0.786
M	4	B	F2	30	M 4 30	26.69	0.786
M	4	C	F3	30	M 4 30	25.84	0.786
M	4	A	F4	31	M 4 31	27.39	0.059
M	4	B	F5	31	M 4 31	27.36	0.059
M	4	C	F6	31	M 4 31	27.47	0.059
M	4	A	F7	32	M 4 32	26.76	0.521
M	4	B	F8	32	M 4 32	26.06	0.521
M	4	C	F9	32	M 4 32	25.75	0.521
F	5	A	F10	10	F 5 10	27.3	0.386
F	5	B	F11	10	F 5 10	27.34	0.386
F	5	C	F12	10	F 5 10	27.99	0.386
F	5	A	G1	11	F 5 11	27.33	0.373
F	5	B	G2	11	F 5 11	26.83	0.373
F	5	C	G3	11	F 5 11	26.6	0.373
F	5	A	G4	12	F 5 12	26.55	0.206
F	5	B	G5	12	F 5 12	26.96	0.206
F	5	C	G6	12	F 5 12	26.7	0.206
F	5	A	G7	53	F 5 53	26.76	0.191
F	5	B	G8	53	F 5 53	26.85	0.191
F	5	C	G9	53	F 5 53	26.48	0.191
M	5	A	G10	54	M 5 54	27.95	0.564
M	5	B	G11	54	M 5 54	26.82	0.564
M	5	C	G12	54	M 5 54	27.37	0.564
M	5	A	H1	33	M 5 33	28.49	0.948
M	5	B	H2	33	M 5 33	27.15	0.948
M	5	C	H3	33	M 5 33	26.66	0.948
M	5	A	H4	34	M 5 34	26.33	0.728
M	5	B	H5	34	M 5 34	26.02	0.728
M	5	C	H6	34	M 5 34	27.41	0.728
M	5	A	H7	35	M 5 35	27.89	0.956
M	5	B	H8	35	M 5 35	26.51	0.956
M	5	C	H9	35	M 5 35	26.05	0.956
F	6	A	H10	13	F 6 13	29.79	0.844
F	6	B	H11	13	F 6 13	28.19	0.844
F	6	C	H12	13	F 6 13	29.45	0.844
F	6	A	A1	14	F 6 14	27.42	0.499
F	6	B	A2	14	F 6 14	26.46	0.499
F	6	C	A3	14	F 6 14	26.72	0.499
F	6	A	A4	15	F 6 15	28.09	0.393
F	6	B	A5	15	F 6 15	27.79	0.393
F	6	C	A6	15	F 6 15	27.31	0.393
F	6	A	A7	55	F 6 55	27.86	0.145
F	6	B	A8	55	F 6 55	28.07	0.145
F	6	C	A9	55	F 6 55	28.15	0.145
M	6	A	A10	56	M 6 56	28.35	0.598
M	6	B	A11	56	M 6 56	27.19	0.598
M	6	C	A12	56	M 6 56	28.01	0.598
M	6	A	B1	36	M 6 36	27.95	0.218
M	6	B	B2	36	M 6 36	27.88	0.218
M	6	C	B3	36	M 6 36	28.29	0.218
M	6	A	B4	37	M 6 37	27.94	0.251
M	6	B	B5	37	M 6 37	28.05	0.251
M	6	C	B6	37	M 6 37	28.42	0.251
M	6	A	B7	38	M 6 38	27.08	0.093
M	6	B	B8	38	M 6 38	27.26	0.093
M	6	C	B9	38	M 6 38	27.12	0.093
F	7	A	B10	16	F 7 16	28.55	0.209
F	7	B	B11	16	F 7 16	28.33	0.209
F	7	C	B12	16	F 7 16	28.13	0.209
F	7	A	C1	17	F 7 17	29.4	0.207
F	7	B	C2	17	F 7 17	29.01	0.207
F	7	C	C3	17	F 7 17	29.33	0.207
F	7	A	C4	18	F 7 18	28.54	0.509
F	7	B	C5	18	F 7 18	29.1	0.509
F	7	C	C6	18	F 7 18	29.55	0.509
F	7	A	C7	57	F 7 57	27.47	0.376
F	7	B	C8	57	F 7 57	28.06	0.376
F	7	C	C9	57	F 7 57	28.16	0.376
M	7	A	C10	58	M 7 58	28.42	0.348
M	7	B	C11	58	M 7 58	28.56	0.348
M	7	C	C12	58	M 7 58	27.9	0.348
M	7	A	D1	39	M 7 39	30.25	0.297
M	7	B	D2	39	M 7 39	29.7	0.297
M	7	C	D3	39	M 7 39	30.16	0.297
M	7	A	D4	40	M 7 40	28.19	0.06
M	7	B	D5	40	M 7 40	28.14	0.06
M	7	C	D6	40	M 7 40	28.07	0.06
M	7	A	D7	41	M 7 41	28.5	0.337
M	7	B	D8	41	M 7 41	29.11	0.337
M	7	C	D9	41	M 7 41	28.55	0.337
F	8	A	D10	19	F 8 19	28.64	0.402
F	8	B	D11	19	F 8 19	28.23	0.402
F	8	C	D12	19	F 8 19	29.03	0.402
F	8	A	E1	20	F 8 20	29.42	0.311
F	8	B	E2	20	F 8 20	29.82	0.311
F	8	C	E3	20	F 8 20	30.03	0.311
F	8	A	E4	59	F 8 59	28.99	0.366
F	8	B	E5	59	F 8 59	28.45	0.366
F	8	C	E6	59	F 8 59	28.3	0.366
M	8	A	E7	60	M 8 60	28.04	0.091
M	8	B	E8	60	M 8 60	27.94	0.091
M	8	C	E9	60	M 8 60	28.12	0.091
M	8	A	E10	42	M 8 42	27.39	0.153
M	8	B	E11	42	M 8 42	27.56	0.153
M	8	C	E12	42	M 8 42	27.7	0.153
F	8	A	F1	21	F 8 21	28.02	0.621
F	8	B	F2	21	F 8 21	29.03	0.621
F	8	C	F3	21	F 8 21	29.15	0.621
M	8	A	F4	43	M 8 43	27.79	0.283
M	8	B	F5	43	M 8 43	27.53	0.283
M	8	C	F6	43	M 8 43	27.22	0.283
M	8	A	F7	44	M 8 44	31.55	1.21
M	8	B	F8	44	M 8 44	29.14	1.21
M	8	C	F9	44	M 8 44	30.18	1.21
F	9	A	F10	22	F 9 22	25.08	0.217
F	9	B	F11	22	F 9 22	25.21	0.217
F	9	C	F12	22	F 9 22	24.79	0.217
F	9	A	G1	23	F 9 23	25.28	1.04
F	9	B	G2	23	F 9 23	25.92	1.04
F	9	C	G3	23	F 9 23	27.31	1.04
F	9	A	G4	61	F 9 61	27.87	0.519
F	9	B	G5	61	F 9 61	27.39	0.519
F	9	C	G6	61	F 9 61	26.83	0.519
M	9	A	G7	62	M 9 62	27.94	0.234
M	9	B	G8	62	M 9 62	27.48	0.234
M	9	C	G9	62	M 9 62	27.66	0.234
M	9	A	G10	45	M 9 45	30.25	0.732
M	9	B	G11	45	M 9 45	29.18	0.732
M	9	C	G12	45	M 9 45	28.85	0.732
M	9	A	H1	46	M 9 46	26.81	0.717
M	9	B	H2	46	M 9 46	26.74	0.717
M	9	C	H3	46	M 9 46	25.53	0.717
	NTC	A	H4			32.9
	NTC	B	H5			33.74
	NTC	C	H6			34.56

## Sheet: DMRT1
Sex	DPF	reapet	Sample Name	CT dmrt1	Std. Dev. CT
F	2	A	F 2 1	25.55	0.298
F	2	B	F 2 1	25.94	0.298
F	2	C	F 2 1	25.35	0.298
F	2	A	F 2 2	26.51	0.168
F	2	B	F 2 2	26.29	0.168
F	2	C	F 2 2	26.62	0.168
F	2	A	F 2 47	30.14	0.086
F	2	B	F 2 47	30.17	0.086
F	2	C	F 2 47	30.01	0.086
M	2	A	M 2 48	30.95	0.897
M	2	B	M 2 48	31.04	0.897
M	2	C	M 2 48	29.44	0.897
M	2	A	M 2 24	26.37	0.177
M	2	B	M 2 24	26.45	0.177
M	2	C	M 2 24	26.11	0.177
M	2	A	M 2 25	25.45	0.157
M	2	B	M 2 25	25.13	0.157
M	2	C	M 2 25	25.31	0.157
M	2	A	M 2 26	25.7	0.419
M	2	B	M 2 26	25.11	0.419
M	2	C	M 2 26	24.89	0.419
F	3	A	F 3 4	26.11	0.442
F	3	B	F 3 4	26.19	0.442
F	3	C	F 3 4	26.92	0.442
F	3	A	F 3 5	25.41	0.562
F	3	B	F 3 5	24.66	0.562
F	3	C	F 3 5	24.31	0.562
F	3	A	F 3 6	27.52	0.28
F	3	B	F 3 6	27.13	0.28
F	3	C	F 3 6	27.68	0.28
F	3	A	F 3 49	29.97	0.223
F	3	B	F 3 49	29.78	0.223
F	3	C	F 3 49	30.23	0.223
M	3	A	M 3 50	29	0.513
M	3	B	M 3 50	29.55	0.513
M	3	C	M 3 50	30.02	0.513
M	3	A	M 3 27	25.93	0.521
M	3	B	M 3 27	26.58	0.521
M	3	C	M 3 27	25.56	0.521
M	3	A	M 3 28	24.96	0.073
M	3	B	M 3 28	24.85	0.073
M	3	C	M 3 28	24.99	0.073
M	3	A	M 3 29	25.17	0.298
M	3	B	M 3 29	24.8	0.298
M	3	C	M 3 29	24.58	0.298
F	4	A	F 4 7	26.9	0.178
F	4	B	F 4 7	26.64	0.178
F	4	C	F 4 7	26.55	0.178
F	4	A	F 4 8	28.62	0.131
F	4	B	F 4 8	28.77	0.131
F	4	C	F 4 8	28.5	0.131
F	4	A	F 4 9	26.38	0.115
F	4	B	F 4 9	26.34	0.115
F	4	C	F 4 9	26.56	0.115
F	4	A	F 4 51	30.76	0.11
F	4	B	F 4 51	30.82	0.11
F	4	C	F 4 51	30.61	0.11
M	4	A	M 4 52	30.2	0.298
M	4	B	M 4 52	29.74	0.298
M	4	C	M 4 52	29.64	0.298
M	4	A	M 4 30	27.35	0.055
M	4	B	M 4 30	27.3	0.055
M	4	C	M 4 30	27.24	0.055
M	4	A	M 4 31	29.76	4.397
M	4	B	M 4 31	30.47	4.397
M	4	C	M 4 31	22.53	4.397
M	4	A	M 4 32	28.34	0.521
M	4	B	M 4 32	27.88	0.521
M	4	C	M 4 32	27.3	0.521
F	5	A	F 5 10	29.06	4.166
F	5	B	F 5 10	29.12	4.166
F	5	C	F 5 10	36.31	4.166
F	5	A	F 5 11	28.08	0.471
F	5	B	F 5 11	29	0.471
F	5	C	F 5 11	28.34	0.471
F	5	A	F 5 12	27.42	0.348
F	5	B	F 5 12	27.88	0.348
F	5	C	F 5 12	27.19	0.348
F	5	A	F 5 53	31.1	0.803
F	5	B	F 5 53	32.66	0.803
F	5	C	F 5 53	31.55	0.803
M	5	A	M 5 54	30.91	0.482
M	5	B	M 5 54	31.86	0.482
M	5	C	M 5 54	31.24	0.482
M	5	A	M 5 33	28.61	0.437
M	5	B	M 5 33	29.37	0.437
M	5	C	M 5 33	28.63	0.437
M	5	A	M 5 34	26.81	0.379
M	5	B	M 5 34	26.69	0.379
M	5	C	M 5 34	27.4	0.379
M	5	A	M 5 35	27.66	0.439
M	5	B	M 5 35	27.54	0.439
M	5	C	M 5 35	26.85	0.439
F	6	A	F 6 13	31.13	0.449
F	6	B	F 6 13	30.45	0.449
F	6	C	F 6 13	31.3	0.449
F	6	A	F 6 14	28.57	0.218
F	6	B	F 6 14	28.38	0.218
F	6	C	F 6 14	28.82	0.218
F	6	A	F 6 15	29.46	0.301
F	6	B	F 6 15	29.75	0.301
F	6	C	F 6 15	29.15	0.301
F	6	A	F 6 55	31.16	0.355
F	6	B	F 6 55	30.67	0.355
F	6	C	F 6 55	31.37	0.355
M	6	A	M 6 56	31.08	0.786
M	6	B	M 6 56	32.15	0.786
M	6	C	M 6 56	32.61	0.786
M	6	A	M 6 36	29.32	0.094
M	6	B	M 6 36	29.33	0.094
M	6	C	M 6 36	29.49	0.094
M	6	A	M 6 37	29.08	0.137
M	6	B	M 6 37	28.81	0.137
M	6	C	M 6 37	29	0.137
M	6	A	M 6 38	27.45	0.364
M	6	B	M 6 38	28.12	0.364
M	6	C	M 6 38	27.53	0.364
F	7	A	F 7 16	30.82	0.326
F	7	B	F 7 16	30.19	0.326
F	7	C	F 7 16	30.37	0.326
F	7	A	F 7 17	30.43	0.129
F	7	B	F 7 17	30.65	0.129
F	7	C	F 7 17	30.42	0.129
F	7	A	F 7 18	31.41	0.352
F	7	B	F 7 18	31.12	0.352
F	7	C	F 7 18	30.71	0.352
F	7	A	F 7 57	32.8	0.178
F	7	B	F 7 57	32.47	0.178
F	7	C	F 7 57	32.75	0.178
M	7	A	M 7 58	32.57	0.484
M	7	B	M 7 58	31.75	0.484
M	7	C	M 7 58	32.61	0.484
M	7	A	M 7 39	30.18	0.224
M	7	B	M 7 39	30.22	0.224
M	7	C	M 7 39	30.59	0.224
M	7	A	M 7 40	29.02	0.426
M	7	B	M 7 40	28.43	0.426
M	7	C	M 7 40	29.26	0.426
M	7	A	M 7 41	29.93	0.362
M	7	B	M 7 41	30.32	0.362
M	7	C	M 7 41	29.6	0.362
F	8	A	F 8 19	30.44	0.818
F	8	B	F 8 19	29.02	0.818
F	8	C	F 8 19	30.44	0.818
F	8	A	F 8 20	30.82	0.274
F	8	B	F 8 20	30.47	0.274
F	8	C	F 8 20	31.01	0.274
F	8	A	F 8 59	29.68	0.318
F	8	B	F 8 59	29.09	0.318
F	8	C	F 8 59	29.61	0.318
M	8	A	M 8 60	33.1	0.387
M	8	B	M 8 60	32.87	0.387
M	8	C	M 8 60	33.62	0.387
M	8	A	M 8 42	30.26	0.434
M	8	B	M 8 42	30.05	0.434
M	8	C	M 8 42	30.89	0.434
F	8	A	F 8 21	30.38	0.526
F	8	B	F 8 21	31.4	0.526
F	8	C	F 8 21	31.1	0.526
M	8	A	M 8 43	28.29	0.343
M	8	B	M 8 43	28.24	0.343
M	8	C	M 8 43	27.67	0.343
M	8	A	M 8 44	31.01	0.523
M	8	B	M 8 44	31.62	0.523
M	8	C	M 8 44	30.57	0.523
F	9	A	F 9 22	25.15	0.175
F	9	B	F 9 22	24.81	0.175
F	9	C	F 9 22	25.06	0.175
F	9	A	F 9 23	26.17	0.569
F	9	B	F 9 23	27.23	0.569
F	9	C	F 9 23	27.05	0.569
F	9	A	F 9 61	34.02	0.755
F	9	B	F 9 61	32.6	0.755
F	9	C	F 9 61	33.76	0.755
M	9	A	M 9 62	31.88	0.547
M	9	B	M 9 62	32.73	0.547
M	9	C	M 9 62	31.7	0.547
M	9	A	M 9 45	30.19	0.639
M	9	B	M 9 45	29.68	0.639
M	9	C	M 9 45	30.95	0.639
M	9	A	M 9 46	27.42	0.348
M	9	B	M 9 46	28.07	0.348
M	9	C	M 9 46	27.95	0.348
	NTC	A		34.43
	NTC	B		Undetermined
	NTC	C		33.39
